# Supplementary material for: Shigella flexneri evades LPS ubiquitylation through IpaH1.4-mediated degradation of RNF213
Source: Nat Struct Mol Biol. 2025 Apr 9;32(9):1741–51. doi: 10.1038/s41594-025-01530-8 (PMC12440826; doi:10.1038/s41594-025-01530-8)
Supplement: Supplementary file 3 — MS-based identification of putative targets of IpaH1.4/2.5 from HeLa cell lysates. [file 41594_2025_1530_MOESM3_ESM.xlsx]

## Sheet: Replicate 1
				GST control		GST-IpaH9.8		GST-IpaH1.4		GST-IpaH2.5
#	Identified Proteins	Accession Number	Molecular Weight	–IFNγ	+IFNγ	–IFNγ	+IFNγ	–IFNγ	+IFNγ	–IFNγ	+IFNγ	Enrichment score
1	E3 ubiquitin-protein ligase RNF213 OS=Homo sapiens GN=RNF213 PE=1 SV=1	A0A0A0MTC1_HUMAN (+1)	596 kDa	1	0	0	0	121	121	90	114	223.5
2	Desmoplakin OS=Homo sapiens GN=DSP PE=1 SV=3	DESP_HUMAN	332 kDa	0	0	0	0	38	27	84	73	223
3	ATP-dependent RNA helicase DDX5 (Fragment) OS=Homo sapiens GN=DDX5 PE=2 SV=1	B5BUE6_HUMAN (+2)	69 kDa	0	0	0	0	21	16	23	24	85
4	TNF receptor-associated factor 2, isoform CRA_a OS=Homo sapiens GN=TRAF2 PE=4 SV=1	A0A024R8H5_HUMAN (+1)	56 kDa	0	0	0	0	14	18	17	16	66
5	Serine/threonine-protein kinase TBK1 OS=Homo sapiens GN=TBK1 PE=1 SV=1	TBK1_HUMAN	84 kDa	0	0	0	0	14	15	16	16	62
6	E3 ubiquitin-protein ligase RNF31 OS=Homo sapiens GN=RNF31 PE=1 SV=1	RNF31_HUMAN	120 kDa	0	0	0	0	11	15	9	10	46
7	Nucleoporin 153kDa, isoform CRA_a OS=Homo sapiens GN=NUP153 PE=4 SV=1	A0A024QZW7_HUMAN (+1)	154 kDa	0	0	0	0	2	3	17	22	45
8	Heterogeneous nuclear ribonucleoprotein M OS=Homo sapiens GN=HNRNPM PE=1 SV=3	HNRPM_HUMAN	78 kDa	0	0	0	0	10	7	13	13	44
9	Baculoviral IAP repeat-containing protein 2 OS=Homo sapiens GN=BIRC2 PE=1 SV=1	E9PMH5_HUMAN	68 kDa	0	0	0	0	13	10	7	10	41
10	Plakophilin-3 OS=Homo sapiens GN=PKP3 PE=1 SV=1	PKP3_HUMAN	87 kDa	0	0	0	0	0	0	12	14	27
11	Ensconsin OS=Homo sapiens GN=MAP7 PE=1 SV=1	MAP7_HUMAN (+1)	84 kDa	0	0	0	0	4	1	9	10	25
12	Poly (ADP-ribose) polymerase family, member 1, isoform CRA_a OS=Homo sapiens GN=PARP1 PE=4 SV=1	A0A024R3T8_HUMAN (+2)	113 kDa	0	0	0	0	1	4	10	9	25
13	Protein FAM83B OS=Homo sapiens GN=FAM83B PE=1 SV=1	FA83B_HUMAN	115 kDa	0	0	0	0	2	1	9	10	23
14	Diablo homolog, mitochondrial OS=Homo sapiens GN=DIABLO PE=1 SV=1	DBLOH_HUMAN (+1)	27 kDa	0	0	0	0	7	6	4	4	22
15	RanBP-type and C3HC4-type zinc finger-containing protein 1 OS=Homo sapiens GN=RBCK1 PE=1 SV=2	HOIL1_HUMAN	58 kDa	0	0	0	0	7	6	3	5	22
16	ASF1 anti-silencing function 1 homolog B (S. cerevisiae), isoform CRA_a OS=Homo sapiens GN=ASF1B PE=4 SV=1	A0A024R7G4_HUMAN (+1)	22 kDa	0	0	0	0	6	5	5	5	22
17	Tripartite motif-containing 29, isoform CRA_a OS=Homo sapiens GN=TRIM29 PE=4 SV=1	A0A024R3J1_HUMAN (+2)	66 kDa	0	0	0	0	0	0	9	11	21
18	Carnitine palmitoyltransferase 1A (Liver), isoform CRA_a OS=Homo sapiens GN=CPT1A PE=3 SV=1	A0A024R5F4_HUMAN (+2)	88 kDa	0	0	0	0	7	6	3	3	20
19	Malectin OS=Homo sapiens GN=MLEC PE=1 SV=1	MLEC_HUMAN	32 kDa	0	0	0	0	5	5	5	4	20
20	Tyrosine-protein phosphatase non-receptor type OS=Homo sapiens GN=PTPN1 PE=2 SV=1	A8K3M3_HUMAN (+1)	50 kDa	0	0	0	0	6	6	2	3	18
21	PDDC1 protein OS=Homo sapiens GN=PDDC1 PE=2 SV=1	B7ZKW4_HUMAN (+1)	23 kDa	0	0	0	0	6	5	2	4	18
22	Sarcoplasmic/endoplasmic reticulum calcium ATPase 2 OS=Homo sapiens GN=ATP2A2 PE=1 SV=1	AT2A2_HUMAN	115 kDa	0	0	0	0	5	3	5	4	18
23	Cylindromatosis (Turban tumor syndrome), isoform CRA_a OS=Homo sapiens GN=CYLD PE=4 SV=1	A0A024R6T1_HUMAN (+2)	107 kDa	0	0	0	0	4	7	2	4	18
24	Importin subunit beta-1 OS=Homo sapiens GN=KPNB1 PE=1 SV=2	IMB1_HUMAN (+1)	97 kDa	0	0	0	0	3	1	7	6	18
25	TRAF family member-associated NF-kappa-B activator OS=Homo sapiens GN=TANK PE=1 SV=2	TANK_HUMAN (+2)	48 kDa	0	0	0	0	1	7	3	6	18
26	SNW domain-containing protein 1 OS=Homo sapiens GN=SNW1 PE=1 SV=1	SNW1_HUMAN	61 kDa	0	0	0	0	0	0	7	10	18
27	Serine protease HTRA2, mitochondrial OS=Homo sapiens GN=HTRA2 PE=1 SV=2	HTRA2_HUMAN	49 kDa	0	0	0	0	4	3	3	6	17
28	Sentrin-specific protease 2 OS=Homo sapiens GN=SENP2 PE=1 SV=3	SENP2_HUMAN (+1)	68 kDa	0	0	0	0	5	5	2	3	16
29	Sharpin OS=Homo sapiens GN=SHARPIN PE=1 SV=1	SHRPN_HUMAN	40 kDa	0	0	0	0	4	4	3	4	16
30	Heterogeneous nuclear ribonucleoprotein U OS=Homo sapiens GN=HNRNPU PE=1 SV=6	HNRPU_HUMAN	91 kDa	0	0	0	0	4	3	4	4	16
31	Tripartite motif-containing protein 47 OS=Homo sapiens GN=TRIM47 PE=1 SV=2	TRI47_HUMAN	70 kDa	0	0	0	0	2	1	5	7	16
32	Ribonucleoprotein PTB-binding 1 OS=Homo sapiens GN=RAVER1 PE=1 SV=1	A0A087WZ13_HUMAN (+1)	78 kDa	0	0	0	0	1	2	5	6	15
33	Spermatogenesis-associated protein 2 OS=Homo sapiens GN=SPATA2 PE=1 SV=2	SPAT2_HUMAN (+2)	58 kDa	0	0	0	0	6	4	0	3	14
34	Long-chain-fatty-acid--CoA ligase 4 OS=Homo sapiens GN=ACSL4 PE=1 SV=2	ACSL4_HUMAN	79 kDa	0	0	0	0	5	3	1	3	13
35	Solute carrier family 16 (Monocarboxylic acid transporters), member 3, isoform CRA_a OS=Homo sapiens GN=SLC16A3 PE=4 SV=1	A0A024R8U1_HUMAN (+1)	49 kDa	0	0	0	0	3	3	3	3	13
36	Similar to NADH dehydrogenase (Ubiquinone) 1 alpha subcomplex, 9 (39kD) (Fragment) OS=Homo sapiens PE=2 SV=1	Q9BTT5_HUMAN	38 kDa	0	0	0	0	1	1	5	5	13
37	Protein FAM83A OS=Homo sapiens GN=FAM83A PE=1 SV=1	FA83A_HUMAN	47 kDa	0	0	0	0	0	0	6	6	13
38	3-hydroxyacyl-CoA dehydrogenase type-2 OS=Homo sapiens GN=HSD17B10 PE=1 SV=3	HCD2_HUMAN	27 kDa	0	0	0	0	6	2	2	1	12
39	Polypeptide N-acetylgalactosaminyltransferase 2 OS=Homo sapiens GN=GALNT2 PE=1 SV=1	GALT2_HUMAN	65 kDa	0	0	0	0	5	4	1	1	12
40	Leucine-rich PPR-motif containing OS=Homo sapiens GN=LRPPRC PE=4 SV=1	E5KNY5_HUMAN (+1)	158 kDa	0	0	0	0	4	4	2	1	12
41	Splicing factor, proline- and glutamine-rich OS=Homo sapiens GN=SFPQ PE=1 SV=2	SFPQ_HUMAN	76 kDa	0	0	0	0	1	0	4	6	12
42	Cell cycle and apoptosis regulator protein 2 OS=Homo sapiens GN=CCAR2 PE=1 SV=2	CCAR2_HUMAN (+1)	103 kDa	0	0	0	0	0	0	5	6	12
43	E3 ubiquitin-protein ligase DTX3L OS=Homo sapiens GN=DTX3L PE=1 SV=1	DTX3L_HUMAN	84 kDa	0	0	0	0	0	0	3	8	12
44	ATPase family AAA domain-containing protein 3A (Fragment) OS=Homo sapiens GN=ATAD3A PE=1 SV=1	H0Y2W2_HUMAN	64 kDa	0	0	1	0	3	1	10	8	11.5
45	RNA-binding protein 14 OS=Homo sapiens GN=RBM14 PE=1 SV=2	RBM14_HUMAN	69 kDa	0	0	0	0	1	0	6	3	11
46	Rapamycin-insensitive companion of mTOR OS=Homo sapiens GN=RICTOR PE=1 SV=1	RICTR_HUMAN	192 kDa	0	0	0	0	1	0	5	4	11
47	Zinc finger CCCH-type antiviral protein 1 OS=Homo sapiens GN=ZC3HAV1 PE=1 SV=3	ZCCHV_HUMAN	101 kDa	0	0	0	0	1	0	2	7	11
48	Probable ATP-dependent RNA helicase DDX17 OS=Homo sapiens GN=DDX17 PE=1 SV=2	DDX17_HUMAN (+2)	80 kDa	0	0	0	0	0	0	5	5	11
49	Epididymis secretory sperm binding protein Li 77p (Fragment) OS=Homo sapiens GN=HEL-S-77p PE=2 SV=1	V9HW00_HUMAN	39 kDa	0	0	0	0	0	0	4	6	11
50	Ras-related protein Rab-11B OS=Homo sapiens GN=RAB11B PE=1 SV=4	RB11B_HUMAN	24 kDa	0	0	0	0	4	2	2	1	10
51	Signal recognition particle receptor beta subunit OS=Homo sapiens GN=SRPRB PE=2 SV=1	Q549N5_HUMAN (+1)	30 kDa	0	0	0	0	2	4	2	1	10
52	SYNCRIP protein (Fragment) OS=Homo sapiens GN=SYNCRIP PE=2 SV=1	Q05CK9_HUMAN	51 kDa	0	0	0	0	2	0	4	3	10
53	Heat shock protein beta-1 OS=Homo sapiens GN=HSPB1 PE=1 SV=2	HSPB1_HUMAN (+1)	23 kDa	0	0	0	0	1	2	3	3	10
54	Non-POU domain-containing octamer-binding protein OS=Homo sapiens GN=NONO PE=1 SV=4	NONO_HUMAN (+1)	54 kDa	0	0	0	0	0	1	4	4	10
55	Exportin-1 OS=Homo sapiens GN=XPO1 PE=1 SV=1	XPO1_HUMAN	123 kDa	0	0	0	0	5	2	1	0	9
56	NADH-cytochrome b5 reductase OS=Homo sapiens GN=CYB5R3 PE=3 SV=1	A0A024R4X0_HUMAN (+1)	33 kDa	0	0	0	0	4	3	1	0	9
57	Ras homolog gene family, member A, isoform CRA_a OS=Homo sapiens GN=RHOA PE=3 SV=1	A0A024R324_HUMAN (+2)	22 kDa	0	0	0	0	3	3	1	1	9
58	Endoplasmic reticulum metallopeptidase 1 OS=Homo sapiens GN=ERMP1 PE=1 SV=1	E7ER77_HUMAN (+1)	93 kDa	0	0	0	0	3	3	1	1	9
59	Succinate dehydrogenase [ubiquinone] flavoprotein subunit, mitochondrial OS=Homo sapiens GN=SDHA PE=1 SV=2	SDHA_HUMAN (+2)	73 kDa	0	0	0	0	3	1	2	2	9
60	SH3-domain GRB2-like endophilin B2, isoform CRA_a OS=Homo sapiens GN=SH3GLB2 PE=4 SV=1	A0A024R896_HUMAN (+2)	44 kDa	0	0	0	0	2	4	1	1	9
61	Heterogeneous nuclear ribonucleoprotein H OS=Homo sapiens GN=HNRNPH1 PE=1 SV=1	E9PCY7_HUMAN (+2)	47 kDa	0	0	0	0	2	1	2	3	9
62	ClpX caseinolytic peptidase X homolog (E. coli), isoform CRA_a OS=Homo sapiens GN=CLPX PE=4 SV=1	A0A024R5X7_HUMAN (+1)	69 kDa	0	0	0	0	1	2	2	3	9
63	Transcription intermediary factor 1-beta OS=Homo sapiens GN=TRIM28 PE=1 SV=5	TIF1B_HUMAN	89 kDa	0	0	0	0	1	1	4	2	9
64	Receptor-type tyrosine-protein phosphatase F OS=Homo sapiens GN=PTPRF PE=1 SV=2	PTPRF_HUMAN	213 kDa	0	0	0	0	5	2	0	0	8
65	Clathrin heavy chain OS=Homo sapiens GN=CLTC PE=1 SV=1	A0A087WVQ6_HUMAN (+1)	192 kDa	0	0	0	0	3	0	1	3	8
66	Mitochondrial carrier homolog 2 variant (Fragment) OS=Homo sapiens PE=2 SV=1	Q53G34_HUMAN	33 kDa	0	0	0	0	2	3	2	0	8
67	Interleukin enhancer binding factor 3, 90kDa, isoform CRA_d OS=Homo sapiens GN=ILF3 PE=4 SV=1	A0A024R7C7_HUMAN (+4)	95 kDa	0	0	0	0	2	2	2	1	8
68	40S ribosomal protein S27 OS=Homo sapiens GN=RPS27 PE=1 SV=1	Q5T4L4_HUMAN (+1)	7 kDa	0	0	0	0	2	2	2	1	8
69	Cell division control protein 42 homolog OS=Homo sapiens GN=CDC42 PE=1 SV=2	CDC42_HUMAN (+4)	21 kDa	0	0	0	0	2	2	1	2	8
70	Vesicle amine transport protein 1 homolog (T californica), isoform CRA_a OS=Homo sapiens GN=VAT1 PE=4 SV=1	A0A024R1Z6_HUMAN (+1)	42 kDa	0	0	0	0	2	1	2	2	8
71	Protein FAM98B OS=Homo sapiens GN=FAM98B PE=1 SV=1	FA98B_HUMAN	37 kDa	0	0	0	0	1	1	2	3	8
72	E3 ubiquitin/ISG15 ligase TRIM25 OS=Homo sapiens GN=TRIM25 PE=1 SV=2	TRI25_HUMAN	71 kDa	0	0	0	0	0	1	3	3	8
73	Nucleolin, isoform CRA_b OS=Homo sapiens GN=NCL PE=4 SV=1	A0A024R4A0_HUMAN (+1)	77 kDa	2	0	0	1	7	6	10	7	7.75
74	Dolichyl-diphosphooligosaccharide--protein glycosyltransferase subunit 2 OS=Homo sapiens GN=RPN2 PE=1 SV=3	RPN2_HUMAN (+1)	69 kDa	0	0	0	1	3	4	3	3	7
75	Cysteinyl-tRNA synthetase, isoform CRA_a OS=Homo sapiens GN=CARS PE=3 SV=1	A0A024RCG3_HUMAN (+1)	85 kDa	0	0	0	0	2	2	1	1	7
76	Translocon-associated protein subunit delta OS=Homo sapiens GN=SSR4 PE=1 SV=1	SSRD_HUMAN	19 kDa	0	0	0	0	2	1	2	1	7
77	Receptor protein-tyrosine kinase OS=Homo sapiens PE=2 SV=1	Q2TTR7_HUMAN	134 kDa	0	0	0	0	2	1	1	2	7
78	Mannosyl-oligosaccharide glucosidase OS=Homo sapiens GN=MOGS PE=1 SV=5	MOGS_HUMAN (+1)	92 kDa	0	0	0	0	2	0	1	3	7
79	Voltage-dependent anion channel 2, isoform CRA_a OS=Homo sapiens GN=VDAC2 PE=4 SV=1	A0A024QZN9_HUMAN (+3)	34 kDa	0	0	0	0	1	2	1	2	7
80	Mitochondrial inner membrane protein OXA1L OS=Homo sapiens GN=OXA1L PE=1 SV=1	E7EVY0_HUMAN (+2)	45 kDa	0	0	0	0	1	1	2	2	7
81	RNA-binding protein FUS OS=Homo sapiens GN=FUS PE=1 SV=1	FUS_HUMAN (+7)	53 kDa	0	0	0	0	1	1	2	2	7
82	ATP-dependent RNA helicase A OS=Homo sapiens GN=DHX9 PE=1 SV=4	DHX9_HUMAN	141 kDa	0	0	0	0	0	1	5	0	7
83	Coiled-coil domain-containing protein 120 OS=Homo sapiens GN=CCDC120 PE=1 SV=1	CC120_HUMAN	68 kDa	0	0	0	0	0	0	2	4	7
84	Ras-related protein Rab-7a OS=Homo sapiens GN=RAB7A PE=1 SV=1	RAB7A_HUMAN	23 kDa	0	0	0	1	6	4	2	0	6.5
85	Dolichol-phosphate mannosyltransferase subunit 1 (Fragment) OS=Homo sapiens GN=DPM1 PE=1 SV=1	H0Y368_HUMAN	33 kDa	0	1	0	0	1	1	4	5	6
86	ATP-dependent RNA helicase DDX3X OS=Homo sapiens GN=DDX3X PE=1 SV=1	A0A0D9SF53_HUMAN (+3)	81 kDa	0	0	3	3	5	3	17	16	6
87	Cytochrome b5 type B OS=Homo sapiens GN=CYB5B PE=1 SV=2	CYB5B_HUMAN (+3)	16 kDa	0	0	0	0	4	1	0	0	6
88	Mitochondrial import receptor subunit TOM70 OS=Homo sapiens GN=TOMM70A PE=1 SV=1	TOM70_HUMAN (+1)	67 kDa	0	0	0	0	3	1	0	1	6
89	Ras-related protein Ral-A OS=Homo sapiens GN=RALA PE=1 SV=1	RALA_HUMAN	24 kDa	0	0	0	0	3	0	1	1	6
90	Pachytene checkpoint protein 2 homolog OS=Homo sapiens GN=TRIP13 PE=1 SV=2	PCH2_HUMAN	49 kDa	0	0	0	0	2	3	0	0	6
91	Cytochrome c oxidase subunit 5A, mitochondrial OS=Homo sapiens GN=COX5A PE=1 SV=2	COX5A_HUMAN (+1)	17 kDa	0	0	0	0	2	2	1	0	6
92	Mitochondrial 2-oxoglutarate/malate carrier protein (Fragment) OS=Homo sapiens GN=SLC25A11 PE=1 SV=1	I3L1P8_HUMAN (+2)	32 kDa	0	0	0	0	2	1	1	1	6
93	Guanine nucleotide-binding protein G(I)/G(S)/G(T) subunit beta-2 (Fragment) OS=Homo sapiens GN=GNB2 PE=1 SV=1	C9JIS1_HUMAN (+4)	26 kDa	0	0	0	0	2	1	1	1	6
94	Cytochrome b-c1 complex subunit 2, mitochondrial OS=Homo sapiens GN=UQCRC2 PE=1 SV=1	H3BRG4_HUMAN (+1)	45 kDa	0	0	0	0	2	0	2	1	6
95	60S ribosomal protein L31 OS=Homo sapiens GN=RPL31 PE=1 SV=1	RL31_HUMAN (+4)	14 kDa	0	0	0	0	1	2	1	1	6
96	Ubiquitin carboxyl-terminal hydrolase OS=Homo sapiens GN=USP32 PE=1 SV=1	K7EQL6_HUMAN (+1)	144 kDa	0	0	0	0	1	2	1	1	6
97	40S ribosomal protein S17-like OS=Homo sapiens GN=RPS17L PE=1 SV=1	RS17L_HUMAN (+1)	16 kDa	0	0	0	0	1	1	2	1	6
98	Histone H1x OS=Homo sapiens GN=H1FX PE=1 SV=1	H1X_HUMAN	22 kDa	0	0	0	0	1	1	1	2	6
99	60S ribosomal protein L35 OS=Homo sapiens GN=RPL35 PE=1 SV=2	RL35_HUMAN	15 kDa	0	0	0	0	1	1	1	2	6
100	Replication factor C (Activator 1) 3, 38kDa, isoform CRA_a OS=Homo sapiens GN=RFC3 PE=4 SV=1	A0A024RDQ8_HUMAN (+1)	41 kDa	0	0	0	0	1	1	1	2	6
101	Transmembrane emp24 domain-containing protein 1 OS=Homo sapiens GN=TMED1 PE=1 SV=1	TMED1_HUMAN	25 kDa	0	0	0	0	1	1	1	2	6
102	7-dehydrocholesterol reductase, isoform CRA_a OS=Homo sapiens GN=DHCR7 PE=4 SV=1	A0A024R5F7_HUMAN (+3)	54 kDa	0	0	0	0	1	0	2	2	6
103	NADH dehydrogenase [ubiquinone] 1 alpha subcomplex subunit 8 OS=Homo sapiens GN=NDUFA8 PE=1 SV=3	NDUA8_HUMAN	20 kDa	0	0	0	0	1	0	1	3	6
104	Heterogeneous nuclear ribonucleoprotein A1, isoform CRA_b OS=Homo sapiens GN=HNRPA1 PE=4 SV=1	A0A024RAZ7_HUMAN (+6)	39 kDa	0	0	0	0	0	1	3	1	6
105	Peptidyl-prolyl cis-trans isomerase OS=Homo sapiens GN=PPIL1 PE=3 SV=1	A0A024RCX8_HUMAN (+1)	18 kDa	0	0	0	0	0	0	3	2	6
106	mRNA cap guanine-N7 methyltransferase OS=Homo sapiens PE=2 SV=1	A8K946_HUMAN (+2)	58 kDa	0	0	0	0	0	0	3	2	6
107	40S ribosomal protein S6 OS=Homo sapiens GN=RPS6 PE=2 SV=1	A2A3R6_HUMAN (+2)	29 kDa	0	1	0	0	2	3	2	3	5.5
108	DnaJ homolog subfamily A member 3, mitochondrial OS=Homo sapiens GN=DNAJA3 PE=1 SV=2	DNJA3_HUMAN (+2)	52 kDa	0	0	1	2	4	3	7	7	5.5
109	60S ribosomal protein L3 OS=Homo sapiens GN=RPL3 PE=1 SV=2	RL3_HUMAN	46 kDa	0	0	0	1	4	2	1	3	5.5
110	Very-long-chain enoyl-CoA reductase OS=Homo sapiens GN=TECR PE=1 SV=1	TECR_HUMAN (+1)	36 kDa	0	2	0	0	5	4	4	2	5.33333
111	cDNA FLJ54090, highly similar to 4F2 cell-surface antigen heavy chain OS=Homo sapiens PE=2 SV=1	B4E2Z3_HUMAN	56 kDa	0	2	0	1	5	5	5	5	5.25
112	Transferrin receptor protein 1 OS=Homo sapiens GN=TFRC PE=1 SV=2	TFR1_HUMAN	85 kDa	5	1	0	3	16	14	11	9	5.1
113	Exportin-2 OS=Homo sapiens GN=CSE1L PE=1 SV=3	XPO2_HUMAN	110 kDa	1	1	1	2	9	9	6	5	5
114	cDNA FLJ76611, highly similar to Homo sapiens ribosomal protein L14 (RPL14), mRNA OS=Homo sapiens PE=1 SV=1	A8K3Q9_HUMAN	23 kDa	1	0	0	0	2	4	1	2	5
115	MHC class I antigen OS=Homo sapiens GN=HLA-A PE=3 SV=1	Q1ELT0_HUMAN	41 kDa	0	1	0	1	5	5	2	2	5
116	Proteasome (Prosome, macropain) activator subunit 3 (PA28 gamma Ki), isoform CRA_a OS=Homo sapiens GN=PSME3 PE=4 SV=1	A0A024R203_HUMAN	31 kDa	0	0	0	0	3	1	0	0	5
117	Sideroflexin-1 OS=Homo sapiens GN=SFXN1 PE=1 SV=4	SFXN1_HUMAN	36 kDa	0	0	0	0	3	1	0	0	5
118	GCN1 general control of amino-acid synthesis 1-like 1 (Yeast), isoform CRA_b OS=Homo sapiens GN=GCN1L1 PE=4 SV=1	A0A024RBS1_HUMAN	267 kDa	0	0	0	0	2	2	0	0	5
119	DDRGK domain-containing protein 1 OS=Homo sapiens GN=DDRGK1 PE=1 SV=2	DDRGK_HUMAN	36 kDa	0	0	0	0	2	2	0	0	5
120	Peptidyl-prolyl cis-trans isomerase OS=Homo sapiens GN=FKBP11 PE=1 SV=1	F8VU90_HUMAN (+1)	20 kDa	0	0	0	0	2	2	0	0	5
121	Perilipin-3 OS=Homo sapiens GN=PLIN3 PE=1 SV=3	PLIN3_HUMAN	47 kDa	0	0	0	0	2	2	0	0	5
122	LETM1 and EF-hand domain-containing protein 1, mitochondrial OS=Homo sapiens GN=LETM1 PE=1 SV=1	LETM1_HUMAN	83 kDa	0	0	0	0	2	1	1	0	5
123	MHC class I antigen (Fragment) OS=Homo sapiens GN=HLA-A PE=3 SV=1	F6IR49_HUMAN	38 kDa	0	0	0	0	2	1	0	1	5
124	Acyl-CoA synthetase long-chain family member 3, isoform CRA_a OS=Homo sapiens GN=ACSL3 PE=4 SV=1	A0A024R497_HUMAN (+3)	80 kDa	0	0	0	0	2	1	0	1	5
125	Cytosolic phospholipase A2 OS=Homo sapiens GN=PLA2G4A PE=1 SV=2	PA24A_HUMAN (+1)	85 kDa	0	0	0	0	1	3	0	0	5
126	KIAA0118 protein (Fragment) OS=Homo sapiens PE=2 SV=1	Q96GX3_HUMAN	19 kDa	0	0	0	0	1	2	1	0	5
127	RuvB-like 2 OS=Homo sapiens GN=RUVBL2 PE=1 SV=3	RUVB2_HUMAN	51 kDa	0	0	0	0	1	2	0	1	5
128	Surfeit locus protein 4 OS=Homo sapiens GN=SURF4 PE=1 SV=3	SURF4_HUMAN	30 kDa	0	0	0	0	1	2	0	1	5
129	Bifunctional glutamate/proline--tRNA ligase OS=Homo sapiens GN=EPRS PE=1 SV=5	SYEP_HUMAN	171 kDa	0	0	0	0	1	2	0	1	5
130	Protein FAM162A OS=Homo sapiens GN=FAM162A PE=1 SV=2	F162A_HUMAN (+1)	17 kDa	0	0	0	0	1	1	1	1	5
131	Mitochondrial import inner membrane translocase subunit TIM14 OS=Homo sapiens GN=DNAJC19 PE=1 SV=3	TIM14_HUMAN	12 kDa	0	0	0	0	1	1	1	1	5
132	VAMP3 protein OS=Homo sapiens GN=VAMP3 PE=2 SV=1	Q6FGG2_HUMAN (+1)	11 kDa	0	0	0	0	1	1	1	1	5
133	Acyl-CoA desaturase OS=Homo sapiens GN=SCD PE=1 SV=2	ACOD_HUMAN (+1)	42 kDa	0	0	0	0	1	1	1	1	5
134	Phosphatidylglycerophosphatase and protein-tyrosine phosphatase 1 OS=Homo sapiens GN=PTPMT1 PE=1 SV=1	PTPM1_HUMAN	23 kDa	0	0	0	0	1	0	2	1	5
135	Replication factor C subunit 4 (Fragment) OS=Homo sapiens GN=RFC4 PE=1 SV=1	C9J8M3_HUMAN (+3)	24 kDa	0	0	0	0	1	0	1	2	5
136	Ribosomal protein L19 OS=Homo sapiens GN=RPL19 PE=1 SV=1	J3KTE4_HUMAN (+4)	23 kDa	0	0	0	0	0	1	1	2	5
137	Apoptosis-inducing factor 1, mitochondrial OS=Homo sapiens GN=AIFM1 PE=1 SV=1	AIFM1_HUMAN	67 kDa	0	0	0	0	0	1	1	2	5
138	TAF6-like RNA polymerase II, p300/CBP-associated factor (PCAF)-associated factor, 65kDa, isoform CRA_a OS=Homo sapiens GN=TAF6L PE=4 SV=1	A0A024R5A7_HUMAN (+1)	68 kDa	0	0	0	0	0	0	3	1	5
139	Pleckstrin homology domain-containing family A member 6 OS=Homo sapiens GN=PLEKHA6 PE=1 SV=4	PKHA6_HUMAN (+1)	117 kDa	0	0	0	0	0	0	3	1	5
140	MAP7 domain-containing protein 1 OS=Homo sapiens GN=MAP7D1 PE=1 SV=1	MA7D1_HUMAN	93 kDa	0	0	0	0	0	0	2	2	5
141	Importin subunit alpha OS=Homo sapiens PE=2 SV=1	A8K7D9_HUMAN (+3)	58 kDa	0	0	0	0	0	0	2	2	5
142	CREB-regulated transcription coactivator 3 OS=Homo sapiens GN=CRTC3 PE=1 SV=2	CRTC3_HUMAN	67 kDa	0	0	0	0	0	0	2	2	5
143	Pinin OS=Homo sapiens GN=PNN PE=1 SV=4	PININ_HUMAN	82 kDa	0	0	0	0	0	0	1	3	5
144	Cdc42 effector protein 1 OS=Homo sapiens GN=CDC42EP1 PE=1 SV=1	BORG5_HUMAN (+1)	40 kDa	0	0	0	0	0	0	1	3	5
145	Centrosomal protein of 170 kDa (Fragment) OS=Homo sapiens GN=CEP170 PE=1 SV=1	H0Y2V6_HUMAN	172 kDa	0	0	0	0	0	0	1	3	5
146	Poly [ADP-ribose] polymerase 9 OS=Homo sapiens GN=PARP9 PE=1 SV=2	PARP9_HUMAN (+1)	96 kDa	0	0	0	0	0	0	0	4	5
147	HCG1991735, isoform CRA_a OS=Homo sapiens GN=hCG_1991735 PE=4 SV=1	A0A024RC65_HUMAN (+2)	189 kDa	3	3	0	2	16	6	9	12	4.88889
148	Epididymis luminal protein 113 OS=Homo sapiens GN=HEL113 PE=2 SV=1	V9HWE1_HUMAN (+1)	54 kDa	2	0	0	0	3	2	3	5	4.66667
149	cDNA FLJ60077, highly similar to Sodium/potassium-transporting ATPase alpha-1 chain (EC 3.6.3.9) (Fragment) OS=Homo sapiens PE=2 SV=1	B7Z3V1_HUMAN	112 kDa	1	1	0	1	7	4	2	4	4.5
150	Sulfide dehydrogenase like (Fragment) OS=Homo sapiens PE=2 SV=1	Q53HW7_HUMAN	50 kDa	0	0	3	2	2	3	10	11	4.5
151	Holocytochrome c synthase (Cytochrome c heme-lyase), isoform CRA_a OS=Homo sapiens GN=HCCS PE=4 SV=1	A0A024RBY9_HUMAN (+1)	31 kDa	0	0	0	1	3	3	1	1	4.5
152	D-3-phosphoglycerate dehydrogenase OS=Homo sapiens GN=PHGDH PE=1 SV=4	SERA_HUMAN	57 kDa	1	1	1	2	7	7	7	4	4.33333
153	Basic leucine zipper and W2 domains 1, isoform CRA_a OS=Homo sapiens GN=BZW1 PE=4 SV=1	A0A024R3Z6_HUMAN (+2)	48 kDa	1	0	0	1	4	6	1	1	4.33333
154	Lysine--tRNA ligase OS=Homo sapiens GN=KARS PE=1 SV=3	SYK_HUMAN	68 kDa	1	1	0	0	4	3	2	2	4
155	ATP synthase subunit g, mitochondrial OS=Homo sapiens GN=ATP5L PE=1 SV=3	ATP5L_HUMAN (+1)	11 kDa	1	0	0	0	2	1	2	2	4
156	Basigin OS=Homo sapiens GN=BSG PE=1 SV=1	A0A087WUV8_HUMAN (+3)	21 kDa	0	1	0	0	5	0	1	1	4
157	Cytochrome b-c1 complex subunit 1, mitochondrial OS=Homo sapiens GN=UQCRC1 PE=1 SV=3	QCR1_HUMAN	53 kDa	0	1	0	0	3	3	1	0	4
158	ATP synthase subunit e, mitochondrial OS=Homo sapiens GN=ATP5I PE=1 SV=2	ATP5I_HUMAN	8 kDa	0	1	0	0	2	1	2	2	4
159	Programmed cell death protein 6 OS=Homo sapiens GN=PDCD6 PE=1 SV=1	PDCD6_HUMAN (+1)	22 kDa	0	0	0	1	2	3	1	1	4
160	ATP-dependent RNA helicase DHX36 OS=Homo sapiens GN=DHX36 PE=1 SV=2	DHX36_HUMAN	115 kDa	0	0	0	1	0	1	3	3	4
161	Cytochrome c oxidase subunit 4 isoform 1, mitochondrial OS=Homo sapiens GN=COX4I1 PE=1 SV=1	COX41_HUMAN	20 kDa	0	0	0	0	3	0	0	0	4
162	MICOS complex subunit MIC60 (Fragment) OS=Homo sapiens GN=IMMT PE=1 SV=1	H7C463_HUMAN (+5)	68 kDa	0	0	0	0	2	1	0	0	4
163	cDNA FLJ32394 fis, clone SKMUS2000078, highly similar to Very-long-chain specific acyl-CoA dehydrogenase, mitochondrial OS=Homo sapiens PE=2 SV=1	B3KPX1_HUMAN	39 kDa	0	0	0	0	2	1	0	0	4
164	Myoferlin OS=Homo sapiens GN=MYOF PE=1 SV=1	MYOF_HUMAN	235 kDa	0	0	0	0	2	1	0	0	4
165	Transmembrane and coiled-coil domains 1, isoform CRA_a OS=Homo sapiens GN=TMCO1 PE=2 SV=1	B7Z591_HUMAN (+3)	20 kDa	0	0	0	0	2	1	0	0	4
166	Heme oxygenase (Decyclizing) 2 variant (Fragment) OS=Homo sapiens PE=2 SV=1	Q53HF1_HUMAN	36 kDa	0	0	0	0	2	1	0	0	4
167	Oxidoreductase HTATIP2 OS=Homo sapiens GN=HTATIP2 PE=1 SV=1	E9PI87_HUMAN (+1)	22 kDa	0	0	0	0	2	1	0	0	4
168	Translocation protein SEC63 homolog OS=Homo sapiens GN=SEC63 PE=1 SV=2	SEC63_HUMAN (+1)	88 kDa	0	0	0	0	2	1	0	0	4
169	Methionine--tRNA ligase, cytoplasmic OS=Homo sapiens GN=MARS PE=1 SV=2	SYMC_HUMAN (+1)	101 kDa	0	0	0	0	2	0	1	0	4
170	Signal peptidase complex subunit 3 homolog (S. cerevisiae), isoform CRA_a OS=Homo sapiens GN=SPCS3 PE=4 SV=1	D3DP46_HUMAN (+1)	20 kDa	0	0	0	0	2	0	1	0	4
171	MHC class I antigen (Fragment) OS=Homo sapiens GN=HLA-A PE=3 SV=1	F2X601_HUMAN	21 kDa	0	0	0	0	2	0	0	1	4
172	Eukaryotic translation initiation factor 3 subunit C OS=Homo sapiens GN=EIF3S8 PE=3 SV=1	A0A024QYX7_HUMAN	69 kDa	0	0	0	0	2	0	0	1	4
173	Succinate dehydrogenase [ubiquinone] iron-sulfur subunit, mitochondrial OS=Homo sapiens GN=SDHB PE=1 SV=3	SDHB_HUMAN	32 kDa	0	0	0	0	1	2	0	0	4
174	NADH dehydrogenase [ubiquinone] iron-sulfur protein 3, mitochondrial OS=Homo sapiens GN=NDUFS3 PE=1 SV=1	NDUS3_HUMAN (+1)	30 kDa	0	0	0	0	1	1	1	0	4
175	6.8 kDa mitochondrial proteolipid OS=Homo sapiens GN=MP68 PE=1 SV=1	68MP_HUMAN (+2)	7 kDa	0	0	0	0	1	1	1	0	4
176	Lysosomal-associated membrane protein 1, isoform CRA_a OS=Homo sapiens GN=LAMP1 PE=4 SV=1	A0A024RDY3_HUMAN (+2)	45 kDa	0	0	0	0	1	1	1	0	4
177	Erlin-1 OS=Homo sapiens GN=ERLIN1 PE=1 SV=1	ERLN1_HUMAN (+2)	39 kDa	0	0	0	0	1	1	0	1	4
178	Plasma membrane citrate carrier OS=Homo sapiens GN=SLC25A1 PE=2 SV=1	D9HTE9_HUMAN (+2)	35 kDa	0	0	0	0	1	0	1	1	4
179	Glycerophosphodiester phosphodiesterase domain-containing protein 3 OS=Homo sapiens GN=GDPD3 PE=2 SV=3	GDPD3_HUMAN	37 kDa	0	0	0	0	0	2	1	0	4
180	Uncharacterized protein NCBP2-AS2 OS=Homo sapiens GN=NCBP2-AS2 PE=4 SV=1	NCAS2_HUMAN	11 kDa	0	0	0	0	0	1	2	0	4
181	MHC class I antigen (Fragment) OS=Homo sapiens GN=HLA-B PE=3 SV=1	J9R4R9_HUMAN	32 kDa	0	0	0	0	0	1	1	1	4
182	YTH domain-containing family protein 2 OS=Homo sapiens GN=YTHDF2 PE=1 SV=1	A0A087WXZ3_HUMAN (+2)	61 kDa	0	0	0	0	0	1	1	1	4
183	cDNA FLJ77715, highly similar to Homo sapiens cisplatin resistance-associated overexpressed protein(LUC7A), mRNA OS=Homo sapiens PE=2 SV=1	A8K3C5_HUMAN	51 kDa	0	0	0	0	0	1	1	1	4
184	14-3-3 protein theta OS=Homo sapiens GN=YWHAQ PE=1 SV=1	1433T_HUMAN	28 kDa	0	0	0	0	0	1	1	1	4
185	L-lactate dehydrogenase A chain OS=Homo sapiens GN=LDHA PE=1 SV=2	LDHA_HUMAN (+1)	37 kDa	0	0	0	0	0	1	0	2	4
186	Protein FAM98A OS=Homo sapiens GN=FAM98A PE=1 SV=1	FA98A_HUMAN (+1)	55 kDa	0	0	0	0	0	0	2	1	4
187	DnaJ homolog subfamily C member 10 OS=Homo sapiens GN=DNAJC10 PE=1 SV=2	DJC10_HUMAN	91 kDa	0	0	0	0	0	0	2	1	4
188	Heterogeneous nuclear ribonucleoprotein F, isoform CRA_a OS=Homo sapiens GN=HNRPF PE=4 SV=1	A0A024R7T3_HUMAN (+2)	46 kDa	0	0	0	0	0	0	2	1	4
189	Phenylalanine--tRNA ligase alpha subunit OS=Homo sapiens GN=FARSA PE=1 SV=1	K7ER00_HUMAN (+2)	62 kDa	0	0	0	0	0	0	2	1	4
190	cDNA FLJ52151, highly similar to 2-oxoisovalerate dehydrogenase subunit beta, mitochondrial (EC 1.2.4.4) OS=Homo sapiens PE=2 SV=1	B4E2N3_HUMAN (+2)	35 kDa	0	0	0	0	0	0	2	1	4
191	G patch domain-containing protein 4 OS=Homo sapiens GN=GPATCH4 PE=1 SV=2	GPTC4_HUMAN (+1)	50 kDa	0	0	0	0	0	0	2	1	4
192	Dynein light chain 1, cytoplasmic OS=Homo sapiens GN=DYNLL1 PE=1 SV=1	DYL1_HUMAN (+1)	10 kDa	0	0	0	0	0	0	1	2	4
193	HCG40889, isoform CRA_b OS=Homo sapiens GN=hCG_40889 PE=4 SV=1	A0A024R962_HUMAN (+1)	139 kDa	0	0	0	0	0	0	1	2	4
194	DnaJ homolog subfamily B member 6 OS=Homo sapiens GN=DNAJB6 PE=1 SV=2	DNJB6_HUMAN	36 kDa	0	0	0	0	0	0	1	2	4
195	Protein SCO2 homolog, mitochondrial (Fragment) OS=Homo sapiens GN=SCO2 PE=1 SV=1	C9JBU1_HUMAN (+1)	15 kDa	0	0	0	0	0	0	1	2	4
196	Cold shock domain protein A, isoform CRA_a OS=Homo sapiens GN=CSDA PE=4 SV=1	A0A024RAQ1_HUMAN (+1)	40 kDa	0	0	0	0	0	0	1	2	4
197	Formin-binding protein 4 OS=Homo sapiens GN=FNBP4 PE=1 SV=3	FNBP4_HUMAN (+2)	110 kDa	0	0	0	0	0	0	1	2	4
198	Serpin peptidase inhibitor, clade H (Heat shock protein 47), member 1, (Collagen binding protein 1), isoform CRA_a OS=Homo sapiens GN=SERPINH1 PE=3 SV=1	A0A024R5K8_HUMAN (+1)	46 kDa	1	1	0	2	4	2	7	5	3.8
199	ATP synthase subunit d, mitochondrial OS=Homo sapiens GN=ATP5H PE=1 SV=3	ATP5H_HUMAN	18 kDa	0	0	1	2	3	3	5	3	3.75
200	ATP synthase subunit gamma OS=Homo sapiens PE=2 SV=1	B4DL14_HUMAN	28 kDa	0	1	1	3	6	6	4	5	3.66667
201	cDNA FLJ78679, highly similar to Homo sapiens DEAD (Asp-Glu-Ala-Asp) box polypeptide 46 (DDX46), mRNA OS=Homo sapiens PE=2 SV=1	A8K6X3_HUMAN	117 kDa	2	1	0	0	5	3	2	3	3.5
202	60S ribosomal protein L13 OS=Homo sapiens GN=RPL13 PE=2 SV=1	A8K4C8_HUMAN (+2)	24 kDa	1	1	0	1	4	3	3	3	3.5
203	60S ribosomal protein L36 OS=Homo sapiens GN=RPL36 PE=1 SV=3	RL36_HUMAN	12 kDa	1	0	0	0	1	3	1	1	3.5
204	B-cell receptor-associated protein 31 variant (Fragment) OS=Homo sapiens PE=2 SV=1	Q53HT6_HUMAN	28 kDa	1	0	0	0	1	1	1	3	3.5
205	NADH dehydrogenase (Ubiquinone) 1 alpha subcomplex, 4, 9kDa, isoform CRA_b OS=Homo sapiens GN=NDUFA4 PE=4 SV=1	A0A024R9Z0_HUMAN (+1)	9 kDa	0	0	1	0	1	2	2	1	3.5
206	MICOS complex subunit MIC13 OS=Homo sapiens GN=MIC13 PE=1 SV=1	MIC13_HUMAN	13 kDa	0	0	0	1	2	1	2	1	3.5
207	60S ribosomal protein L23a (Fragment) OS=Homo sapiens GN=RPL23A PE=1 SV=1	H7BY10_HUMAN	18 kDa	1	1	0	0	3	2	1	3	3.33333
208	RAP1B, member of RAS oncogene family, isoform CRA_a OS=Homo sapiens GN=RAP1B PE=4 SV=1	A0A024RB87_HUMAN (+1)	21 kDa	0	0	0	2	3	3	1	2	3.33333
209	UPF0568 protein C14orf166 OS=Homo sapiens GN=C14orf166 PE=1 SV=1	CN166_HUMAN (+2)	28 kDa	0	0	1	2	2	2	3	5	3.25
210	Polyubiquitin-B OS=Homo sapiens GN=UBB PE=1 SV=1	B4DV12_HUMAN (+20)	17 kDa	0	0	2	2	4	4	3	4	3.2
211	Poly(rC)-binding protein 2 OS=Homo sapiens GN=PCBP2 PE=1 SV=1	PCBP2_HUMAN	39 kDa	1	0	0	0	2	2	1	0	3
212	Solute carrier family 16 (Monocarboxylic acid transporters), member 1, isoform CRA_b OS=Homo sapiens GN=SLC16A1 PE=4 SV=1	A0A024R0H1_HUMAN (+2)	54 kDa	1	0	0	0	2	0	2	1	3
213	Nucleophosmin OS=Homo sapiens GN=NPM1 PE=1 SV=2	NPM_HUMAN	33 kDa	1	0	0	0	1	1	2	1	3
214	RAB14, member RAS oncogene family, isoform CRA_a OS=Homo sapiens GN=RAB14 PE=3 SV=1	A0A024R845_HUMAN (+1)	24 kDa	0	1	1	1	4	1	3	3	3
215	Vesicle-trafficking protein SEC22b OS=Homo sapiens GN=SEC22B PE=1 SV=4	SC22B_HUMAN	25 kDa	0	1	0	1	2	2	3	1	3
216	Ribosomal protein L11, isoform CRA_b OS=Homo sapiens GN=RPL11 PE=2 SV=1	Q5VVD0_HUMAN (+1)	20 kDa	0	1	0	1	2	2	2	2	3
217	MHC class I antigen (Fragment) OS=Homo sapiens GN=HLA-C PE=3 SV=1	V5NQW1_HUMAN	39 kDa	0	1	0	1	2	2	1	3	3
218	40S ribosomal protein S3a OS=Homo sapiens GN=RPS3A PE=2 SV=1	A8K4W0_HUMAN (+1)	30 kDa	0	1	0	0	2	1	2	0	3
219	CAD protein OS=Homo sapiens GN=CAD PE=1 SV=1	F8VPD4_HUMAN (+2)	236 kDa	0	1	0	0	1	2	1	1	3
220	Cyclin-dependent kinase 17 OS=Homo sapiens GN=CDK17 PE=1 SV=2	CDK17_HUMAN (+3)	60 kDa	0	0	1	0	0	0	3	2	3
221	Voltage-dependent anion-selective channel protein 3 OS=Homo sapiens GN=VDAC3 PE=1 SV=1	VDAC3_HUMAN	31 kDa	0	0	0	1	1	2	0	2	3
222	VAMP (Vesicle-associated membrane protein)-associated protein B and C OS=Homo sapiens GN=VAPB PE=1 SV=1	Q53XM7_HUMAN (+1)	27 kDa	0	0	0	1	1	1	2	1	3
223	Vesicular integral-membrane protein VIP36 OS=Homo sapiens GN=LMAN2 PE=1 SV=1	LMAN2_HUMAN (+2)	40 kDa	0	0	0	0	2	0	0	0	3
224	ADP-ribosylation factor-like 8A, isoform CRA_a OS=Homo sapiens GN=ARL8A PE=3 SV=1	A0A024R977_HUMAN (+2)	21 kDa	0	0	0	0	2	0	0	0	3
225	SRPR protein OS=Homo sapiens GN=SRPR PE=2 SV=1	Q6IAX9_HUMAN (+1)	70 kDa	0	0	0	0	2	0	0	0	3
226	Atlastin-3 OS=Homo sapiens GN=ATL3 PE=1 SV=1	ATLA3_HUMAN	61 kDa	0	0	0	0	2	0	0	0	3
227	CAAX prenyl protease 1 homolog OS=Homo sapiens GN=ZMPSTE24 PE=1 SV=2	FACE1_HUMAN (+1)	55 kDa	0	0	0	0	2	0	0	0	3
228	Trifunctional enzyme subunit beta, mitochondrial OS=Homo sapiens GN=HADHB PE=1 SV=3	ECHB_HUMAN	51 kDa	0	0	0	0	1	1	0	0	3
229	Vesicle-associated membrane protein-associated protein A OS=Homo sapiens GN=VAPA PE=1 SV=3	VAPA_HUMAN (+1)	28 kDa	0	0	0	0	1	1	0	0	3
230	Leucine--tRNA ligase, cytoplasmic OS=Homo sapiens GN=LARS PE=1 SV=2	SYLC_HUMAN (+4)	134 kDa	0	0	0	0	1	1	0	0	3
231	Translocase of inner mitochondrial membrane 44 homolog (Fragment) OS=Homo sapiens PE=2 SV=1	Q53G69_HUMAN (+2)	51 kDa	0	0	0	0	1	1	0	0	3
232	Dolichyl-diphosphooligosaccharide--protein glycosyltransferase 48 kDa subunit OS=Homo sapiens GN=DDOST PE=3 SV=1	A0A024RAD5_HUMAN (+2)	51 kDa	0	0	0	0	1	1	0	0	3
233	HCG1994066, isoform CRA_a OS=Homo sapiens GN=hCG_1994066 PE=2 SV=1	A8K513_HUMAN (+2)	19 kDa	0	0	0	0	1	1	0	0	3
234	Transmembrane emp24 protein transport domain containing 9, isoform CRA_a OS=Homo sapiens GN=TMED9 PE=3 SV=1	A0A024R7M0_HUMAN (+2)	27 kDa	0	0	0	0	1	1	0	0	3
235	Transmembrane protein 223 OS=Homo sapiens GN=TMEM223 PE=1 SV=1	TM223_HUMAN	22 kDa	0	0	0	0	1	1	0	0	3
236	Pol protein OS=Homo sapiens PE=4 SV=1	Q86UH8_HUMAN	131 kDa	0	0	0	0	1	1	0	0	3
237	60S ribosomal protein L10 OS=Homo sapiens GN=RPL10 PE=1 SV=2	F8W7C6_HUMAN	19 kDa	0	0	0	0	1	0	1	0	3
238	Lamin B receptor, isoform CRA_a OS=Homo sapiens GN=LBR PE=4 SV=1	A0A024R3R5_HUMAN (+1)	71 kDa	0	0	0	0	1	0	1	0	3
239	Transmembrane protein 201 OS=Homo sapiens GN=TMEM201 PE=1 SV=1	TM201_HUMAN	72 kDa	0	0	0	0	1	0	1	0	3
240	Serine-threonine kinase receptor-associated protein OS=Homo sapiens GN=STRAP PE=1 SV=1	STRAP_HUMAN	38 kDa	0	0	0	0	1	0	1	0	3
241	40S ribosomal protein S12 OS=Homo sapiens GN=RPS12 PE=1 SV=3	RS12_HUMAN	15 kDa	0	0	0	0	1	0	0	1	3
242	Lamin A/C OS=Homo sapiens GN=LMNA PE=3 SV=1	W8QEH3_HUMAN	65 kDa	0	0	0	0	0	1	1	0	3
243	Serine/threonine-protein phosphatase PGAM5, mitochondrial OS=Homo sapiens GN=PGAM5 PE=1 SV=2	PGAM5_HUMAN	32 kDa	0	0	0	0	0	1	1	0	3
244	Histone-binding protein RBBP4 OS=Homo sapiens GN=RBBP4 PE=1 SV=3	RBBP4_HUMAN	48 kDa	0	0	0	0	0	1	0	1	3
245	Epididymis tissue sperm binding protein Li 14m OS=Homo sapiens PE=2 SV=1	E9KL44_HUMAN (+1)	83 kDa	0	0	0	0	0	0	2	0	3
246	NADH dehydrogenase [ubiquinone] 1 beta subcomplex subunit 4 OS=Homo sapiens GN=NDUFB4 PE=1 SV=1	C9JXQ9_HUMAN (+1)	10 kDa	0	0	0	0	0	0	2	0	3
247	Galectin-3-binding protein OS=Homo sapiens GN=LGALS3BP PE=1 SV=1	LG3BP_HUMAN	65 kDa	0	0	0	0	0	0	1	1	3
248	Autoantigen La (Fragment) OS=Homo sapiens GN=SSB PE=2 SV=1	B5BUB5_HUMAN (+1)	47 kDa	0	0	0	0	0	0	1	1	3
249	Transcription elongation factor A protein-like 4 OS=Homo sapiens GN=TCEAL4 PE=1 SV=2	TCAL4_HUMAN	25 kDa	0	0	0	0	0	0	1	1	3
250	Heterogeneous nuclear ribonucleoprotein D (AU-rich element RNA binding protein 1, 37kDa), isoform CRA_c OS=Homo sapiens GN=HNRPD PE=4 SV=1	A0A024RDB4_HUMAN (+7)	36 kDa	0	0	0	0	0	0	1	1	3
251	Similar to AFG3 ATPase family gene 3-like 2 (Yeast) (Fragment) OS=Homo sapiens PE=2 SV=1	Q8TA92_HUMAN	90 kDa	0	0	0	0	0	0	1	1	3
252	Pleckstrin homology-like domain family A member 2 OS=Homo sapiens GN=PHLDA2 PE=1 SV=2	PHLA2_HUMAN	17 kDa	0	0	0	0	0	0	1	1	3
253	Plakophilin-2 OS=Homo sapiens GN=PKP2 PE=1 SV=2	PKP2_HUMAN	97 kDa	0	0	0	0	0	0	1	1	3
254	E3 ubiquitin-protein ligase MARCH7 OS=Homo sapiens GN=MARCH7 PE=1 SV=1	MARH7_HUMAN	78 kDa	0	0	0	0	0	0	1	1	3
255	Histone deacetylase OS=Homo sapiens PE=2 SV=1	B3KUJ5_HUMAN (+1)	52 kDa	0	0	0	0	0	0	1	1	3
256	Sentrin-specific protease 1 OS=Homo sapiens GN=SENP1 PE=1 SV=2	SENP1_HUMAN	73 kDa	0	0	0	0	0	0	1	1	3
257	V-raf murine sarcoma 3611 viral oncogene homolog, isoform CRA_b OS=Homo sapiens GN=ARAF PE=3 SV=1	A0A024R178_HUMAN (+3)	68 kDa	0	0	0	0	0	0	1	1	3
258	Torsin-1A-interacting protein 1 OS=Homo sapiens GN=TOR1AIP1 PE=1 SV=1	J3KN66_HUMAN (+1)	68 kDa	0	0	0	0	0	0	1	1	3
259	40S ribosomal protein SA OS=Homo sapiens GN=RPSA PE=3 SV=1	A0A024R2P0_HUMAN (+4)	33 kDa	0	0	0	0	0	0	1	1	3
260	Microtubule-associated protein OS=Homo sapiens GN=MAP4 PE=1 SV=1	F8W9U4_HUMAN	88 kDa	0	0	0	0	0	0	1	1	3
261	Inosine-5'-monophosphate dehydrogenase 2 OS=Homo sapiens GN=IMPDH2 PE=1 SV=2	IMDH2_HUMAN	56 kDa	0	0	0	0	0	0	1	1	3
262	Signal peptidase complex subunit 2 OS=Homo sapiens GN=SPCS2 PE=1 SV=1	A0A087WUC6_HUMAN (+3)	25 kDa	0	0	0	0	0	0	1	1	3
263	AT-rich interactive domain-containing protein 5B OS=Homo sapiens GN=ARID5B PE=1 SV=3	ARI5B_HUMAN	132 kDa	0	0	0	0	0	0	1	1	3
264	Stomatin-like protein 2, mitochondrial OS=Homo sapiens GN=STOML2 PE=1 SV=1	A0A087WYB4_HUMAN (+1)	33 kDa	0	0	0	0	0	0	1	1	3
265	Coiled-coil-helix-coiled-coil-helix domain-containing protein 1 OS=Homo sapiens GN=CHCHD1 PE=1 SV=1	CHCH1_HUMAN	13 kDa	0	0	0	0	0	0	1	1	3
266	60S ribosomal protein L6 OS=Homo sapiens GN=RPL6 PE=3 SV=1	A0A024RBK3_HUMAN (+3)	33 kDa	1	0	1	2	5	4	1	3	2.8
267	DNA-dependent protein kinase catalytic subunit OS=Homo sapiens GN=PRKDC PE=1 SV=3	PRKDC_HUMAN	469 kDa	6	7	1	5	17	18	12	7	2.75
268	Ribosomal protein P0 variant (Fragment) OS=Homo sapiens PE=2 SV=1	Q53HW2_HUMAN	34 kDa	2	1	0	0	3	1	2	4	2.75
269	ATP-dependent RNA helicase DDX1 OS=Homo sapiens GN=DDX1 PE=2 SV=1	A3RJH1_HUMAN (+1)	82 kDa	0	0	4	7	6	5	9	12	2.75
270	Transitional endoplasmic reticulum ATPase OS=Homo sapiens GN=VCP PE=1 SV=4	TERA_HUMAN (+1)	89 kDa	1	1	0	0	4	2	1	0	2.66667
271	40S ribosomal protein S7 OS=Homo sapiens GN=RPS7 PE=1 SV=1	RS7_HUMAN	22 kDa	1	1	0	0	3	1	1	2	2.66667
272	60S ribosomal protein L12 OS=Homo sapiens GN=RPL12 PE=1 SV=1	RL12_HUMAN	18 kDa	1	1	0	0	2	2	1	2	2.66667
273	Ribosomal protein L30, isoform CRA_b OS=Homo sapiens GN=RPL30 PE=3 SV=1	A0A024R9D3_HUMAN (+2)	13 kDa	0	2	0	0	1	2	2	2	2.66667
274	MHC class I antigen OS=Homo sapiens GN=HLA-C PE=3 SV=1	X5M224_HUMAN	41 kDa	0	1	0	1	2	2	0	3	2.66667
275	Aspartate--tRNA ligase, cytoplasmic OS=Homo sapiens GN=DARS PE=1 SV=2	SYDC_HUMAN	57 kDa	0	0	1	1	3	2	1	1	2.66667
276	Ribosomal protein L38, isoform CRA_a OS=Homo sapiens GN=RPL38 PE=3 SV=1	A0A024R8P8_HUMAN (+1)	8 kDa	0	0	1	1	2	1	2	2	2.66667
277	14-3-3 protein epsilon OS=Homo sapiens GN=YWHAE PE=1 SV=1	1433E_HUMAN (+3)	29 kDa	0	0	0	2	1	2	2	2	2.66667
278	Heat shock protein 90kDa alpha (Cytosolic), class B member 1, isoform CRA_a OS=Homo sapiens GN=HSP90AB1 PE=3 SV=1	A0A024RD80_HUMAN (+3)	83 kDa	5	4	2	1	6	7	9	11	2.61538
279	Very-long-chain (3R)-3-hydroxyacyl-CoA dehydratase 3 OS=Homo sapiens GN=HACD3 PE=1 SV=2	HACD3_HUMAN	43 kDa	2	2	0	0	4	2	4	2	2.6
280	DnaJ (Hsp40) homolog, subfamily A, member 2, isoform CRA_a OS=Homo sapiens GN=DNAJA2 PE=3 SV=1	A0A024R6S1_HUMAN (+1)	46 kDa	1	1	0	2	1	1	5	5	2.6
281	HCG24487, isoform CRA_c OS=Homo sapiens GN=hCG_24487 PE=3 SV=1	A0A024R261_HUMAN (+5)	21 kDa	1	1	0	1	2	3	2	2	2.5
282	Isoleucyl-tRNA synthetase, cytoplasmic variant (Fragment) OS=Homo sapiens PE=2 SV=1	Q59G75_HUMAN (+1)	146 kDa	1	0	0	0	1	3	0	0	2.5
283	Structural maintenance of chromosomes protein OS=Homo sapiens PE=2 SV=1	B3KXX5_HUMAN (+2)	144 kDa	1	0	0	0	1	1	2	0	2.5
284	60S ribosomal protein L9 OS=Homo sapiens GN=RPL9 PE=2 SV=1	Q53Z07_HUMAN (+1)	22 kDa	0	0	1	0	1	1	1	1	2.5
285	Sideroflexin OS=Homo sapiens PE=2 SV=1	B4DRS6_HUMAN	36 kDa	0	0	0	1	2	1	0	1	2.5
286	Baculoviral IAP repeat-containing protein 3 OS=Homo sapiens GN=BIRC3 PE=1 SV=2	BIRC3_HUMAN	68 kDa	0	0	0	1	2	0	1	1	2.5
287	3-beta-hydroxysteroid-Delta(8),Delta(7)-isomerase OS=Homo sapiens GN=EBP PE=1 SV=3	EBP_HUMAN (+1)	26 kDa	0	0	0	1	1	2	1	0	2.5
288	40S ribosomal protein S5 OS=Homo sapiens GN=RPS5 PE=1 SV=1	M0R0R2_HUMAN	25 kDa	0	0	0	1	1	1	1	1	2.5
289	Aspartyl/asparaginyl beta-hydroxylase OS=Homo sapiens GN=ASPH PE=1 SV=3	ASPH_HUMAN	86 kDa	0	0	0	1	1	0	1	2	2.5
290	Pleckstrin homology domain containing, family A member 5, isoform CRA_a OS=Homo sapiens GN=PLEKHA5 PE=4 SV=1	A0A024RAY7_HUMAN (+4)	134 kDa	0	0	0	1	0	0	2	2	2.5
291	60S ribosomal protein L18a OS=Homo sapiens PE=2 SV=1	B2R4C0_HUMAN (+3)	21 kDa	2	1	1	0	3	4	2	2	2.4
292	Calnexin OS=Homo sapiens GN=CANX PE=1 SV=2	CALX_HUMAN	68 kDa	1	1	2	5	8	5	8	2	2.4
293	RNA-binding protein 39 OS=Homo sapiens GN=RBM39 PE=1 SV=2	RBM39_HUMAN (+2)	59 kDa	3	2	1	1	5	5	5	3	2.375
294	Histone H3 OS=Homo sapiens GN=H3F3B PE=2 SV=1	B2R4P9_HUMAN (+3)	15 kDa	1	0	1	0	1	1	2	2	2.33333
295	Signal peptidase complex catalytic subunit SEC11 OS=Homo sapiens GN=SPC18 PE=2 SV=1	Q6IAM7_HUMAN	21 kDa	1	0	0	1	3	1	2	0	2.33333
296	Prosaposin variant (Fragment) OS=Homo sapiens PE=2 SV=1	Q59EN5_HUMAN	59 kDa	1	0	0	1	3	1	1	1	2.33333
297	Ribosomal protein L32, isoform CRA_a OS=Homo sapiens GN=RPL32 PE=4 SV=1	A0A024R2G7_HUMAN (+3)	16 kDa	1	0	0	1	2	1	1	2	2.33333
298	Membrane-associated progesterone receptor component 1 OS=Homo sapiens GN=PGRMC1 PE=1 SV=3	PGRC1_HUMAN (+1)	22 kDa	0	1	1	0	3	2	0	1	2.33333
299	RAB5C, member RAS oncogene family, isoform CRA_a OS=Homo sapiens GN=RAB5C PE=3 SV=1	A0A024R1U4_HUMAN (+1)	23 kDa	0	1	0	1	2	2	1	1	2.33333
300	40S ribosomal protein S8 OS=Homo sapiens GN=RPS8 PE=2 SV=1	Q5JR94_HUMAN (+2)	24 kDa	0	1	0	1	1	2	1	2	2.33333
301	Transmembrane protein 33, isoform CRA_a OS=Homo sapiens GN=TMEM33 PE=4 SV=1	A0A024R9W7_HUMAN (+2)	28 kDa	0	0	1	1	2	1	2	1	2.33333
302	Complement component 1 Q subcomponent-binding protein, mitochondrial OS=Homo sapiens GN=C1QBP PE=1 SV=1	C1QBP_HUMAN (+1)	31 kDa	0	0	1	1	2	0	1	3	2.33333
303	Sec61 alpha 1 subunit (S. cerevisiae), isoform CRA_c OS=Homo sapiens GN=SEC61A1 PE=2 SV=1	B3KNF6_HUMAN (+2)	52 kDa	0	0	1	1	1	2	1	2	2.33333
304	Prohibitin-2 OS=Homo sapiens GN=PHB2 PE=1 SV=2	J3KPX7_HUMAN (+1)	33 kDa	3	3	3	4	9	10	7	5	2.28571
305	Histone H4 OS=Homo sapiens GN=HIST1H4H PE=2 SV=1	B2R4R0_HUMAN (+2)	11 kDa	3	1	1	1	4	2	4	5	2.28571
306	Glutathione S-transferase Mu 4 OS=Homo sapiens GN=GSTM4 PE=1 SV=1	A0A0A0MR85_HUMAN (+1)	26 kDa	1	2	1	2	3	5	3	4	2.28571
307	Calcium-binding mitochondrial carrier protein SCaMC-1 OS=Homo sapiens GN=SLC25A24 PE=1 SV=2	SCMC1_HUMAN (+1)	53 kDa	1	1	0	1	3	3	1	1	2.25
308	40S ribosomal protein S16 OS=Homo sapiens GN=RPS16 PE=1 SV=1	M0R210_HUMAN (+1)	14 kDa	1	0	1	1	3	0	2	3	2.25
309	60S ribosomal protein L4 OS=Homo sapiens GN=RPL4 PE=1 SV=5	RL4_HUMAN	48 kDa	1	0	0	2	3	3	1	1	2.25
310	RAB6A, member RAS oncogene family, isoform CRA_b OS=Homo sapiens GN=RAB6A PE=3 SV=1	A0A024R5H8_HUMAN (+3)	24 kDa	0	1	1	1	3	2	2	1	2.25
311	Uncharacterized protein OS=Homo sapiens PE=2 SV=1	B4DLN1_HUMAN	48 kDa	0	0	2	1	2	1	2	3	2.25
312	Dolichyl-diphosphooligosaccharide--protein glycosyltransferase subunit 1 OS=Homo sapiens GN=RPN1 PE=2 SV=1	Q6IBR0_HUMAN (+1)	69 kDa	5	2	0	2	7	8	2	4	2.2
313	Ribosomal protein, large, P2, isoform CRA_a OS=Homo sapiens GN=RPLP2 PE=3 SV=1	A0A024RCA7_HUMAN (+1)	12 kDa	3	1	0	0	2	2	2	4	2.2
314	60S ribosomal protein L18 (Fragment) OS=Homo sapiens GN=RPL18 PE=1 SV=1	J3QQ67_HUMAN	22 kDa	0	0	1	3	3	3	2	2	2.2
315	Histone H2B type 1-L OS=Homo sapiens GN=HIST1H2BL PE=1 SV=3	H2B1L_HUMAN	14 kDa	2	2	1	0	3	4	3	2	2.16667
316	LanC lantibiotic synthetase component C-like 1 (Bacterial), isoform CRA_b OS=Homo sapiens GN=LANCL1 PE=4 SV=1	A0A024R3Z5_HUMAN (+4)	46 kDa	2	1	0	2	2	5	4	1	2.16667
317	RAB1B protein OS=Homo sapiens GN=RAB1B PE=2 SV=1	Q6FIG4_HUMAN (+1)	22 kDa	0	2	1	2	4	2	3	3	2.16667
318	Heat shock 60kDa protein 1 (Chaperonin), isoform CRA_a OS=Homo sapiens GN=HSPD1 PE=3 SV=1	A0A024R3X4_HUMAN (+1)	61 kDa	7	6	4	7	13	14	13	13	2.16
319	Putative RNA-binding protein Luc7-like 2 OS=Homo sapiens GN=LUC7L2 PE=1 SV=2	LC7L2_HUMAN	47 kDa	1	1	0	4	3	4	4	3	2.14286
320	Ribosomal protein S4, X-linked X isoform variant (Fragment) OS=Homo sapiens PE=2 SV=1	Q53HV1_HUMAN	30 kDa	3	1	1	0	2	3	3	3	2
321	ATP synthase subunit O, mitochondrial OS=Homo sapiens GN=ATP5O PE=1 SV=1	ATPO_HUMAN	23 kDa	2	2	2	3	7	5	3	4	2
322	Ribosomal protein L7, isoform CRA_a OS=Homo sapiens GN=RPL7 PE=3 SV=1	A0A024R814_HUMAN (+1)	30 kDa	2	2	0	1	3	4	2	2	2
323	40S ribosomal protein S25 OS=Homo sapiens GN=RPS25 PE=1 SV=1	RS25_HUMAN	14 kDa	2	1	0	0	2	1	2	2	2
324	Epididymis luminal protein 215 OS=Homo sapiens GN=HEL-S-54e PE=2 SV=1	Q6PUJ7_HUMAN	30 kDa	2	0	2	4	6	3	5	3	2
325	Tumor protein D52-like 2 isoform e variant (Fragment) OS=Homo sapiens PE=2 SV=1	Q53GA0_HUMAN (+3)	22 kDa	1	2	0	0	2	2	2	1	2
326	60S ribosomal protein L7a OS=Homo sapiens GN=RPL7A PE=1 SV=2	RL7A_HUMAN	30 kDa	1	2	0	0	1	1	3	2	2
327	Myosin light polypeptide 6 OS=Homo sapiens GN=MYL6 PE=1 SV=1	B7Z6Z4_HUMAN	27 kDa	1	1	0	2	3	3	1	2	2
328	40S ribosomal protein S11 OS=Homo sapiens GN=RPS11 PE=1 SV=3	RS11_HUMAN	18 kDa	1	1	0	1	3	2	1	1	2
329	RPL26 protein OS=Homo sapiens GN=RPL26 PE=2 SV=1	Q6IBH6_HUMAN (+1)	17 kDa	1	1	0	1	2	1	2	2	2
330	60S ribosomal protein L27 OS=Homo sapiens GN=RPL27 PE=3 SV=1	A0A024R1V4_HUMAN (+2)	16 kDa	1	1	0	0	2	2	0	1	2
331	Serine/threonine-protein kinase MARK2 OS=Homo sapiens GN=MARK2 PE=1 SV=2	MARK2_HUMAN	88 kDa	1	0	0	0	0	0	2	1	2
332	Leucine-rich repeat-containing protein 59 OS=Homo sapiens GN=LRRC59 PE=1 SV=1	LRC59_HUMAN	35 kDa	0	2	1	3	3	5	2	3	2
333	Full-length cDNA 5-PRIME end of clone CS0DF013YM24 of Fetal brain of Homo sapiens (Human) variant (Fragment) OS=Homo sapiens PE=2 SV=1	Q53GF9_HUMAN	26 kDa	0	1	1	2	2	3	3	1	2
334	Translocase of inner mitochondrial membrane 50 homolog (Yeast), isoform CRA_b OS=Homo sapiens GN=TIMM50 PE=4 SV=1	A0A024R0M6_HUMAN (+1)	50 kDa	0	1	1	1	2	1	1	3	2
335	cDNA FLJ52842, highly similar to Actin, cytoplasmic 1 OS=Homo sapiens PE=2 SV=1	B4E335_HUMAN	39 kDa	0	1	0	1	2	1	1	1	2
336	cDNA FLJ52207, highly similar to HLA class I histocompatibility antigen, B-7 alpha chain OS=Homo sapiens PE=2 SV=1	B4DVB3_HUMAN	23 kDa	0	1	0	1	2	1	0	2	2
337	MHC class I antigen (Fragment) OS=Homo sapiens GN=HLA-C PE=3 SV=1	S5TLC0_HUMAN	32 kDa	0	1	0	1	2	1	0	2	2
338	MHC class I antigen (Fragment) OS=Homo sapiens GN=HLA-C PE=3 SV=1	C0KK01_HUMAN (+1)	21 kDa	0	1	0	1	2	1	0	2	2
339	MHC class I antigen (Fragment) OS=Homo sapiens GN=HLA-C PE=3 SV=1	A0A0A7C8J0_HUMAN (+1)	21 kDa	0	1	0	1	2	1	0	2	2
340	MHC class I HLA-J antigen (Fragment) OS=Homo sapiens PE=3 SV=1	Q30175_HUMAN	25 kDa	0	1	0	1	2	1	0	2	2
341	MHC class I antigen (Fragment) OS=Homo sapiens GN=HLA-B PE=3 SV=1	V5L7E9_HUMAN	9 kDa	0	1	0	1	2	1	0	2	2
342	26S proteasome non-ATPase regulatory subunit 2 OS=Homo sapiens GN=PSMD2 PE=1 SV=3	PSMD2_HUMAN (+1)	100 kDa	0	0	0	1	2	0	1	0	2
343	Transcription elongation factor B polypeptide 2 (Fragment) OS=Homo sapiens GN=TCEB2 PE=1 SV=1	I3L0M9_HUMAN	16 kDa	0	0	0	1	1	0	1	1	2
344	DnaJ homolog subfamily B member 11 OS=Homo sapiens GN=DNAJB11 PE=1 SV=1	DJB11_HUMAN	41 kDa	0	0	0	1	0	0	1	2	2
345	Eukaryotic translation initiation factor 2, subunit 3 gamma, 52kDa, isoform CRA_a OS=Homo sapiens GN=EIF2S3 PE=4 SV=1	A0A024RBY4_HUMAN (+4)	51 kDa	0	0	0	0	1	0	0	0	2
346	Retinol dehydrogenase 13 (All-trans and 9-cis), isoform CRA_a OS=Homo sapiens GN=RDH13 PE=3 SV=1	A0A024R4M8_HUMAN (+1)	36 kDa	0	0	0	0	1	0	0	0	2
347	Thioredoxin-related transmembrane protein 1 OS=Homo sapiens GN=TMX1 PE=1 SV=1	TMX1_HUMAN	32 kDa	0	0	0	0	1	0	0	0	2
348	Ribonucleases P/MRP protein subunit POP1 OS=Homo sapiens GN=POP1 PE=1 SV=2	POP1_HUMAN (+1)	115 kDa	0	0	0	0	1	0	0	0	2
349	Protein NipSnap homolog 2 OS=Homo sapiens GN=GBAS PE=1 SV=1	NIPS2_HUMAN	34 kDa	0	0	0	0	1	0	0	0	2
350	Cell division cycle 7-related protein kinase OS=Homo sapiens GN=CDC7 PE=1 SV=1	CDC7_HUMAN (+2)	64 kDa	0	0	0	0	1	0	0	0	2
351	Sodium-coupled neutral amino acid transporter 5 OS=Homo sapiens GN=SLC38A5 PE=1 SV=1	S38A5_HUMAN (+1)	51 kDa	0	0	0	0	1	0	0	0	2
352	Dynamin-like 120 kDa protein, mitochondrial OS=Homo sapiens GN=OPA1 PE=1 SV=1	E5KLJ5_HUMAN (+7)	118 kDa	0	0	0	0	1	0	0	0	2
353	Mitochondrial amidoxime-reducing component 1 OS=Homo sapiens GN=MARC1 PE=1 SV=1	MARC1_HUMAN	38 kDa	0	0	0	0	1	0	0	0	2
354	Hornerin OS=Homo sapiens GN=HRNR PE=1 SV=2	HORN_HUMAN	282 kDa	0	0	0	0	1	0	0	0	2
355	28S ribosomal protein S34, mitochondrial OS=Homo sapiens GN=MRPS34 PE=1 SV=2	C9JJ19_HUMAN (+1)	26 kDa	0	0	0	0	0	1	0	0	2
356	DnaJ (Hsp40) homolog, subfamily B, member 12, isoform CRA_c OS=Homo sapiens GN=DNAJB12 PE=1 SV=1	J3KPS0_HUMAN	45 kDa	0	0	0	0	0	1	0	0	2
357	DNA-directed RNA polymerase OS=Homo sapiens GN=POLRMT PE=2 SV=1	Q4G0F4_HUMAN	139 kDa	0	0	0	0	0	1	0	0	2
358	Nucleoporin SEH1 OS=Homo sapiens GN=SEH1L PE=1 SV=3	SEH1_HUMAN	40 kDa	0	0	0	0	0	1	0	0	2
359	14-3-3 protein zeta/delta OS=Homo sapiens GN=YWHAZ PE=1 SV=1	1433Z_HUMAN (+2)	28 kDa	0	0	0	0	0	1	0	0	2
360	Probable ATP-dependent RNA helicase DDX56 OS=Homo sapiens GN=DDX56 PE=1 SV=1	DDX56_HUMAN (+2)	62 kDa	0	0	0	0	0	1	0	0	2
361	Protein disulfide-isomerase OS=Homo sapiens PE=2 SV=1	B3KQT2_HUMAN (+3)	55 kDa	0	0	0	0	0	1	0	0	2
362	Mitochondrial ribonuclease P protein 1 OS=Homo sapiens GN=TRMT10C PE=1 SV=2	MRRP1_HUMAN	47 kDa	0	0	0	0	0	1	0	0	2
363	Transcription initiation factor IIB OS=Homo sapiens GN=GTF2B PE=1 SV=1	TF2B_HUMAN	35 kDa	0	0	0	0	0	1	0	0	2
364	Transmembrane 9 superfamily member 3 OS=Homo sapiens GN=TM9SF3 PE=1 SV=2	TM9S3_HUMAN (+4)	68 kDa	0	0	0	0	0	1	0	0	2
365	LIM domain only protein 7 OS=Homo sapiens GN=LMO7 PE=1 SV=1	E9PMS6_HUMAN (+1)	145 kDa	0	0	0	0	0	0	1	0	2
366	Fatty acyl-CoA reductase 1 OS=Homo sapiens GN=FAR1 PE=1 SV=1	FACR1_HUMAN (+1)	59 kDa	0	0	0	0	0	0	1	0	2
367	Phosphatidylserine decarboxylase, isoform CRA_a OS=Homo sapiens GN=PISD PE=4 SV=1	A0A024R1K5_HUMAN (+1)	43 kDa	0	0	0	0	0	0	1	0	2
368	60 kDa U4/U6 snRNP-specific spliceosomal protein OS=Homo sapiens GN=PRPF4 PE=2 SV=1	Q5T1M7_HUMAN (+1)	58 kDa	0	0	0	0	0	0	1	0	2
369	Pre-mRNA-splicing factor ATP-dependent RNA helicase DHX15 OS=Homo sapiens GN=DHX15 PE=1 SV=2	DHX15_HUMAN	91 kDa	0	0	0	0	0	0	1	0	2
370	Myopalladin OS=Homo sapiens GN=MYPN PE=1 SV=1	A0A087WX60_HUMAN (+1)	113 kDa	0	0	0	0	0	0	1	0	2
371	BAG family molecular chaperone regulator 2 OS=Homo sapiens GN=BAG2 PE=1 SV=1	BAG2_HUMAN (+2)	24 kDa	0	0	0	0	0	0	1	0	2
372	HSP90AA1 protein (Fragment) OS=Homo sapiens GN=HSP90AA1 PE=2 SV=2	Q8TBA7_HUMAN	74 kDa	0	0	0	0	0	0	1	0	2
373	RNA-binding protein 4 OS=Homo sapiens GN=RBM4 PE=1 SV=1	RBM4_HUMAN	40 kDa	0	0	0	0	0	0	1	0	2
374	Uncharacterized protein C2orf47, mitochondrial OS=Homo sapiens GN=C2orf47 PE=1 SV=1	CB047_HUMAN (+1)	33 kDa	0	0	0	0	0	0	1	0	2
375	Guanine nucleotide binding protein-like 3 (Nucleolar), isoform CRA_b OS=Homo sapiens GN=GNL3 PE=4 SV=1	A0A024R2Z6_HUMAN (+1)	61 kDa	0	0	0	0	0	0	1	0	2
376	Glutamate dehydrogenase OS=Homo sapiens PE=2 SV=1	B4DMF5_HUMAN (+5)	57 kDa	0	0	0	0	0	0	0	1	2
377	ATP synthase-coupling factor 6, mitochondrial OS=Homo sapiens GN=ATP5J PE=1 SV=1	ATP5J_HUMAN (+1)	13 kDa	0	0	0	0	0	0	0	1	2
378	NADH dehydrogenase [ubiquinone] iron-sulfur protein 2, mitochondrial OS=Homo sapiens GN=NDUFS2 PE=1 SV=2	NDUS2_HUMAN (+2)	53 kDa	0	0	0	0	0	0	0	1	2
379	SPARC related modular calcium binding 1, isoform CRA_b OS=Homo sapiens GN=SMOC1 PE=4 SV=1	A0A024R6E0_HUMAN (+1)	48 kDa	0	0	0	0	0	0	0	1	2
380	Laminin subunit beta-3 OS=Homo sapiens GN=LAMB3 PE=1 SV=1	LAMB3_HUMAN	130 kDa	0	0	0	0	0	0	0	1	2
381	rRNA methyltransferase 1, mitochondrial OS=Homo sapiens GN=MRM1 PE=1 SV=1	MRM1_HUMAN	39 kDa	0	0	0	0	0	0	0	1	2
382	Dimethyladenosine transferase 2, mitochondrial OS=Homo sapiens GN=TFB2M PE=1 SV=1	TFB2M_HUMAN	45 kDa	0	0	0	0	0	0	0	1	2
383	Rho GTPase-activating protein 23 OS=Homo sapiens GN=ARHGAP23 PE=1 SV=2	RHG23_HUMAN	162 kDa	0	0	0	0	0	0	0	1	2
384	Pre-rRNA-processing protein TSR1 homolog OS=Homo sapiens GN=TSR1 PE=1 SV=1	TSR1_HUMAN	92 kDa	0	0	0	0	0	0	0	1	2
385	Tubulin beta-3 chain OS=Homo sapiens GN=TUBB3 PE=1 SV=2	TBB3_HUMAN (+2)	50 kDa	0	0	0	0	0	0	0	1	2
386	Protein kinase N3, isoform CRA_a OS=Homo sapiens GN=PKN3 PE=4 SV=1	A0A024R8D6_HUMAN (+1)	99 kDa	0	0	0	0	0	0	0	1	2
387	ATP synthase subunit beta, mitochondrial OS=Homo sapiens GN=ATP5B PE=1 SV=3	ATPB_HUMAN (+1)	57 kDa	6	9	2	7	16	11	9	10	1.88
388	DDB1- and CUL4-associated factor 11 OS=Homo sapiens GN=DCAF11 PE=1 SV=1	DCA11_HUMAN	62 kDa	5	4	0	2	7	6	3	5	1.83333
389	TNF receptor-associated protein 1 variant (Fragment) OS=Homo sapiens PE=2 SV=1	Q53G55_HUMAN (+3)	80 kDa	2	1	1	1	3	3	3	1	1.83333
390	DnaJ homolog subfamily A member 1 OS=Homo sapiens GN=DNAJA1 PE=1 SV=2	DNJA1_HUMAN	45 kDa	1	1	4	5	2	4	7	8	1.83333
391	Reticulon-4 OS=Homo sapiens GN=RTN4 PE=1 SV=2	RTN4_HUMAN	130 kDa	1	1	0	2	2	3	3	0	1.8
392	Histone H2A OS=Homo sapiens GN=HIST1H2AC PE=3 SV=1	A0A024R017_HUMAN (+13)	14 kDa	3	3	1	0	3	3	4	3	1.75
393	CD44 antigen OS=Homo sapiens GN=CD44 PE=1 SV=3	CD44_HUMAN (+2)	82 kDa	2	1	1	3	5	2	3	3	1.75
394	Protein ATP5J2-PTCD1 OS=Homo sapiens GN=ATP5J2-PTCD1 PE=4 SV=1	G3V325_HUMAN (+1)	84 kDa	2	1	0	0	1	2	1	2	1.75
395	RAB8A, member RAS oncogene family, isoform CRA_a OS=Homo sapiens GN=RAB8A PE=3 SV=1	A0A024R7I3_HUMAN (+1)	24 kDa	0	1	1	1	2	1	2	1	1.75
396	Heparin-binding protein HBp15 OS=Homo sapiens PE=2 SV=1	Q7Z4W8_HUMAN (+1)	15 kDa	0	0	1	2	2	1	1	2	1.75
397	Voltage-dependent anion-selective channel protein 1 OS=Homo sapiens GN=VDAC1 PE=1 SV=2	VDAC1_HUMAN	31 kDa	3	2	1	3	5	7	0	4	1.7
398	ADP-ribosylation factor-like protein 6-interacting protein 4 OS=Homo sapiens GN=ARL6IP4 PE=1 SV=1	F8WCT1_HUMAN	26 kDa	3	1	0	1	3	3	1	2	1.66667
399	Chromosome 10 open reading frame 70, isoform CRA_b OS=Homo sapiens GN=C10orf70 PE=4 SV=1	A0A024QZN7_HUMAN (+1)	12 kDa	1	1	0	0	3	1	0	0	1.66667
400	60S ribosomal protein L10a OS=Homo sapiens GN=RPL10A PE=1 SV=2	RL10A_HUMAN	25 kDa	1	1	0	0	2	1	1	0	1.66667
401	Importin-7 OS=Homo sapiens GN=IPO7 PE=1 SV=1	IPO7_HUMAN	120 kDa	1	1	0	0	0	2	1	1	1.66667
402	Peroxiredoxin-1 OS=Homo sapiens GN=PRDX1 PE=1 SV=1	PRDX1_HUMAN	22 kDa	1	1	0	0	0	1	2	1	1.66667
403	Nuclease-sensitive element-binding protein 1 OS=Homo sapiens GN=YBX1 PE=1 SV=3	YBOX1_HUMAN	36 kDa	1	0	1	0	1	0	1	2	1.66667
404	Adipocyte plasma membrane-associated protein OS=Homo sapiens GN=APMAP PE=1 SV=2	APMAP_HUMAN	46 kDa	1	0	0	1	3	1	0	0	1.66667
405	Splicing factor arginine/serine-rich 3 OS=Homo sapiens GN=SFRS3 PE=2 SV=1	B2R6F3_HUMAN (+1)	19 kDa	0	1	0	1	1	1	1	1	1.66667
406	Disks large homolog 5 OS=Homo sapiens GN=DLG5 PE=1 SV=4	DLG5_HUMAN	214 kDa	0	0	1	1	1	1	1	1	1.66667
407	ATP synthase subunit alpha, mitochondrial OS=Homo sapiens GN=ATP5A1 PE=1 SV=1	ATPA_HUMAN (+1)	60 kDa	7	6	6	5	12	11	9	8	1.64
408	T-complex protein 1 subunit delta OS=Homo sapiens PE=2 SV=1	A8K3C3_HUMAN	58 kDa	1	1	3	5	6	4	3	4	1.63636
409	tRNA-splicing ligase RtcB homolog OS=Homo sapiens GN=RTCB PE=1 SV=1	RTCB_HUMAN	55 kDa	0	0	4	8	3	4	7	6	1.61538
410	Ribosomal protein L5 OS=Homo sapiens GN=RPL5 PE=2 SV=1	A2RUM7_HUMAN (+2)	34 kDa	1	1	1	1	3	2	1	1	1.6
411	Cytoplasmic dynein 1 heavy chain 1 OS=Homo sapiens GN=DYNC1H1 PE=1 SV=5	DYHC1_HUMAN	532 kDa	0	1	1	2	3	2	0	2	1.6
412	40S ribosomal protein S9 OS=Homo sapiens GN=RPS9 PE=1 SV=3	RS9_HUMAN (+1)	23 kDa	1	2	2	3	3	3	3	4	1.55556
413	Solute carrier family 25 (Mitochondrial carrier phosphate carrier), member 3, isoform CRA_a OS=Homo sapiens GN=SLC25A3 PE=3 SV=1	A0A024RBE8_HUMAN (+1)	40 kDa	3	1	2	4	4	2	5	5	1.54545
414	Neuroblast differentiation-associated protein AHNAK OS=Homo sapiens GN=AHNAK PE=1 SV=2	AHNK_HUMAN	629 kDa	3	2	0	0	3	1	2	2	1.5
415	HCG1994130, isoform CRA_a OS=Homo sapiens GN=hCG_1994130 PE=2 SV=1	B2R4W8_HUMAN (+1)	15 kDa	2	2	1	2	4	0	4	3	1.5
416	60S ribosomal protein L24 OS=Homo sapiens GN=RPL24 PE=1 SV=1	C9JXB8_HUMAN (+2)	14 kDa	1	1	1	0	1	1	2	1	1.5
417	Ribosomal protein L23, isoform CRA_b OS=Homo sapiens GN=RPL23 PE=3 SV=1	A0A024R1Q8_HUMAN (+2)	15 kDa	1	0	1	3	2	2	2	2	1.5
418	Lectin, mannose-binding, 1, isoform CRA_b OS=Homo sapiens GN=LMAN1 PE=4 SV=1	A0A024R2A7_HUMAN (+3)	58 kDa	1	0	0	0	2	0	0	0	1.5
419	Heterogeneous nuclear ribonucleoprotein A/B OS=Homo sapiens GN=HNRNPAB PE=1 SV=1	A0A087WZV1_HUMAN (+5)	37 kDa	1	0	0	0	0	0	1	1	1.5
420	Lamina-associated polypeptide 2, isoform alpha OS=Homo sapiens GN=TMPO PE=1 SV=2	LAP2A_HUMAN	75 kDa	0	3	0	0	2	1	2	0	1.5
421	Ribosomal protein S2 OS=Homo sapiens GN=RPS2 PE=2 SV=1	Q3KQT6_HUMAN (+1)	31 kDa	0	1	1	1	2	2	0	1	1.5
422	Emerin OS=Homo sapiens GN=EMD PE=1 SV=1	EMD_HUMAN	29 kDa	0	1	0	0	1	0	1	0	1.5
423	Signal recognition particle 9 kDa protein OS=Homo sapiens GN=SRP9 PE=1 SV=2	SRP09_HUMAN	10 kDa	0	1	0	0	0	1	1	0	1.5
424	Magnesium transporter protein 1 OS=Homo sapiens GN=MAGT1 PE=1 SV=1	A0A087WU53_HUMAN (+2)	42 kDa	0	0	1	0	2	0	0	0	1.5
425	Testisin (Fragment) OS=Homo sapiens GN=PRSS21 PE=1 SV=1	I3L0U2_HUMAN	25 kDa	0	0	0	1	2	0	0	0	1.5
426	RuvB-like 1 OS=Homo sapiens GN=RUVBL1 PE=1 SV=1	RUVB1_HUMAN	50 kDa	0	0	0	1	1	1	0	0	1.5
427	Mitochondrial glutamate carrier 1 OS=Homo sapiens GN=SLC25A22 PE=1 SV=1	GHC1_HUMAN	34 kDa	0	0	0	1	1	0	0	1	1.5
428	Intercellular adhesion molecule 1 OS=Homo sapiens GN=ICAM1 PE=1 SV=2	ICAM1_HUMAN (+1)	58 kDa	0	0	0	1	0	1	0	1	1.5
429	DNA damage-binding protein 1 OS=Homo sapiens GN=DDB1 PE=1 SV=1	DDB1_HUMAN	127 kDa	3	5	1	6	7	8	3	4	1.4375
430	40S ribosomal protein S20 OS=Homo sapiens GN=RPS20 PE=1 SV=1	RS20_HUMAN	13 kDa	1	1	1	1	2	2	1	1	1.4
431	ATP synthase F(0) complex subunit B1, mitochondrial OS=Homo sapiens GN=ATP5F1 PE=1 SV=2	AT5F1_HUMAN (+2)	29 kDa	1	0	1	2	1	2	2	1	1.4
432	Ras-related protein Rab-10 OS=Homo sapiens GN=RAB10 PE=1 SV=1	RAB10_HUMAN	23 kDa	0	1	1	2	2	0	2	2	1.4
433	ADP/ATP translocase 3 OS=Homo sapiens GN=SLC25A6 PE=1 SV=4	ADT3_HUMAN (+1)	33 kDa	3	3	7	10	8	8	8	8	1.375
434	Tubulin alpha-1B chain OS=Homo sapiens GN=TUBA1B PE=1 SV=1	TBA1B_HUMAN (+1)	50 kDa	6	5	8	11	10	11	9	11	1.35484
435	cDNA, FLJ94268, highly similar to Homo sapiens histone 1, H1e (HIST1H1E), mRNA OS=Homo sapiens PE=2 SV=1	B2R984_HUMAN	22 kDa	0	1	1	0	1	1	1	0	1.33333
436	IgG H chain OS=Homo sapiens PE=1 SV=1	S6B291_HUMAN	51 kDa	3	0	4	3	3	3	4	3	1.27273
437	Thioredoxin OS=Homo sapiens GN=TXN PE=2 SV=1	H9ZYJ2_HUMAN (+1)	12 kDa	1	1	1	0	1	1	1	1	1.25
438	Protein RPS10-NUDT3 (Fragment) OS=Homo sapiens GN=RPS10-NUDT3 PE=3 SV=1	S4R435_HUMAN	33 kDa	1	1	0	1	0	1	1	2	1.25
439	SLC25A5 protein (Fragment) OS=Homo sapiens GN=SLC25A5 PE=2 SV=1	Q6NVC0_HUMAN	35 kDa	1	1	2	5	2	3	3	3	1.2
440	40S ribosomal protein S13 OS=Homo sapiens GN=RPS13 PE=1 SV=2	RS13_HUMAN	17 kDa	0	0	1	3	2	2	1	0	1.2
441	Eukaryotic translation elongation factor 1 beta 2, isoform CRA_a OS=Homo sapiens GN=EEF1B2 PE=3 SV=1	A0A024R3W7_HUMAN (+1)	25 kDa	9	9	10	13	13	13	10	12	1.16667
442	Elongation factor 1-alpha 1 OS=Homo sapiens GN=EEF1A1 PE=1 SV=1	EF1A1_HUMAN (+4)	50 kDa	15	16	13	15	17	17	18	16	1.15
443	Integrin beta-1 OS=Homo sapiens GN=ITGB1 PE=1 SV=2	ITB1_HUMAN	88 kDa	3	3	0	0	2	3	1	1	1.14286
444	T-complex protein 1 subunit theta OS=Homo sapiens GN=CCT8 PE=1 SV=4	TCPQ_HUMAN	60 kDa	0	0	3	3	3	3	0	1	1.14286
445	Beta 5-tubulin OS=Homo sapiens GN=TUBB PE=1 SV=1	Q5SU16_HUMAN (+1)	50 kDa	12	11	6	14	11	13	12	12	1.11364
446	Glutathione S-transferase Mu 3 OS=Homo sapiens GN=GSTM3 PE=1 SV=3	GSTM3_HUMAN (+1)	27 kDa	20	17	13	16	19	19	18	17	1.10448
447	40S ribosomal protein S3 OS=Homo sapiens GN=RPS3 PE=1 SV=2	RS3_HUMAN	27 kDa	5	3	0	3	4	4	2	2	1.08333
448	Carbonyl reductase [NADPH] 1 OS=Homo sapiens GN=CBR1 PE=1 SV=3	CBR1_HUMAN	30 kDa	17	17	15	15	17	17	18	15	1.04615
449	Elongation factor 1-gamma OS=Homo sapiens GN=EEF1G PE=1 SV=3	EF1G_HUMAN (+1)	50 kDa	28	28	29	24	29	29	29	25	1.02727
450	Tubulin, beta 2C OS=Homo sapiens GN=TUBB2C PE=2 SV=1	Q8IZ29_HUMAN (+1)	50 kDa	2	2	1	2	0	1	2	4	1
451	60S ribosomal protein L8 OS=Homo sapiens GN=RPL8 PE=1 SV=2	RL8_HUMAN	28 kDa	2	1	1	0	1	2	0	1	1
452	Uncharacterized protein KIAA2026 OS=Homo sapiens GN=KIAA2026 PE=2 SV=2	K2026_HUMAN	228 kDa	2	1	1	0	1	1	1	1	1
453	Chaperonin containing TCP1, subunit 7 (Eta) variant (Fragment) OS=Homo sapiens PE=2 SV=1	Q53HV2_HUMAN (+1)	59 kDa	1	1	2	5	4	3	2	0	1
454	Glutaredoxin-3 OS=Homo sapiens GN=GLRX3 PE=1 SV=2	GLRX3_HUMAN	37 kDa	1	1	0	0	1	1	0	0	1
455	REST corepressor 3 (Fragment) OS=Homo sapiens GN=RCOR3 PE=1 SV=1	H0YDR8_HUMAN	8 kDa	1	1	0	0	1	0	0	1	1
456	Tubulin alpha-4A chain OS=Homo sapiens GN=TUBA4A PE=1 SV=1	TBA4A_HUMAN	50 kDa	1	0	0	0	0	0	1	0	1
457	Filamin-A OS=Homo sapiens GN=FLNA PE=1 SV=4	FLNA_HUMAN (+3)	281 kDa	0	1	0	1	0	1	1	0	1
458	Putative uncharacterized protein OS=Homo sapiens PE=2 SV=1	Q9HC39_HUMAN	119 kDa	0	0	1	2	1	2	0	0	1
459	Large neutral amino acids transporter small subunit 1 OS=Homo sapiens GN=SLC7A5 PE=1 SV=2	LAT1_HUMAN	55 kDa	0	0	1	1	2	0	0	0	1
460	cDNA FLJ35170 fis, clone PLACE6012942, highly similar to SPLICING FACTOR, ARGININE/SERINE-RICH 2 OS=Homo sapiens PE=2 SV=1	Q8NAK9_HUMAN	23 kDa	0	0	1	1	1	1	0	0	1
461	DnaJ homolog subfamily A member 4 OS=Homo sapiens GN=DNAJA4 PE=1 SV=1	DNJA4_HUMAN	45 kDa	0	0	1	1	0	1	0	1	1
462	28S ribosomal protein S35, mitochondrial OS=Homo sapiens GN=MRPS35 PE=1 SV=1	RT35_HUMAN	37 kDa	0	0	1	0	0	1	0	0	1
463	Lysine-specific histone demethylase 1A OS=Homo sapiens GN=KDM1A PE=1 SV=2	KDM1A_HUMAN (+1)	93 kDa	0	0	1	0	0	0	1	0	1
464	Titin OS=Homo sapiens GN=TTN PE=1 SV=1	A0A0A0MTS7_HUMAN (+2)	3994 kDa	0	0	1	0	0	0	1	0	1
465	Zinc finger protein 40 OS=Homo sapiens GN=HIVEP1 PE=1 SV=2	F5H212_HUMAN (+1)	297 kDa	0	0	1	0	0	0	1	0	1
466	Calcium-binding mitochondrial carrier protein Aralar2 OS=Homo sapiens GN=SLC25A13 PE=1 SV=2	CMC2_HUMAN (+1)	74 kDa	0	0	1	0	0	0	0	1	1
467	Neutrophil cytosolic factor 2 (65kDa, chronic granulomatous disease, autosomal 2), isoform CRA_a OS=Homo sapiens GN=NCF2 PE=4 SV=1	A0A024R936_HUMAN (+1)	60 kDa	0	0	1	0	0	0	0	1	1
468	Cationic amino acid transporter 2 OS=Homo sapiens GN=SLC7A2 PE=1 SV=2	CTR2_HUMAN	72 kDa	0	0	0	1	1	0	0	0	1
469	Calmodulin-regulated spectrin-associated protein 2 OS=Homo sapiens GN=CAMSAP2 PE=1 SV=3	CAMP2_HUMAN	168 kDa	0	0	0	1	0	1	0	0	1
470	Unconventional myosin-Ie OS=Homo sapiens GN=MYO1E PE=1 SV=2	MYO1E_HUMAN (+1)	127 kDa	0	0	0	1	0	0	0	1	1
471	PC4 protein OS=Homo sapiens GN=PC4 PE=2 SV=1	Q6IBA2_HUMAN (+1)	14 kDa	6	3	4	4	3	5	3	4	0.888889
472	Serum albumin OS=Homo sapiens PE=2 SV=1	Q56G89_HUMAN	69 kDa	3	3	4	4	3	3	3	3	0.866667
473	40S ribosomal protein S19 OS=Homo sapiens GN=RPS19 PE=2 SV=1	B0ZBD0_HUMAN (+2)	16 kDa	3	1	0	2	1	0	2	2	0.857143
474	cDNA FLJ54534, highly similar to Homo sapiens cysteinyl-tRNA synthetase (CARS), transcript variant 3, mRNA OS=Homo sapiens PE=2 SV=1	B4DPV7_HUMAN	92 kDa	12	10	4	7	8	12	3	5	0.852941
475	UPF0585 protein C16orf13 OS=Homo sapiens GN=C16orf13 PE=1 SV=2	CP013_HUMAN	23 kDa	5	6	4	4	5	4	4	3	0.85
476	60S ribosomal protein L13a (Fragment) OS=Homo sapiens GN=RPL13A PE=1 SV=2	M0QYS1_HUMAN (+4)	24 kDa	2	3	0	0	3	1	0	0	0.833333
477	Elongation factor 1-alpha 2 OS=Homo sapiens GN=EEF1A2 PE=1 SV=1	EF1A2_HUMAN	50 kDa	2	3	2	2	3	1	1	2	0.8
478	60S ribosomal protein L27a OS=Homo sapiens GN=RPL27A PE=1 SV=1	E9PJD9_HUMAN (+3)	10 kDa	1	1	1	1	0	2	0	1	0.8
479	Ras-related protein Rab-12 OS=Homo sapiens GN=RAB12 PE=1 SV=3	RAB12_HUMAN	27 kDa	0	2	1	1	1	0	1	1	0.8
480	Heat shock cognate 71 kDa protein OS=Homo sapiens GN=HSPA8 PE=1 SV=1	HSP7C_HUMAN (+1)	71 kDa	17	16	14	19	10	14	13	14	0.776119
481	Translocon-associated protein subunit alpha OS=Homo sapiens GN=SSR1 PE=1 SV=1	E9PAL7_HUMAN (+5)	33 kDa	1	1	0	1	0	0	1	1	0.75
482	Heat shock 70kDa protein 1A variant (Fragment) OS=Homo sapiens PE=2 SV=1	Q59EJ3_HUMAN	77 kDa	13	13	9	15	9	9	7	11	0.72549
483	78 kDa glucose-regulated protein OS=Homo sapiens GN=HSPA5 PE=1 SV=2	GRP78_HUMAN (+1)	72 kDa	15	17	6	11	9	7	11	8	0.72
484	Vacuolar protein sorting-associated protein 13D OS=Homo sapiens GN=VPS13D PE=1 SV=2	VP13D_HUMAN	492 kDa	2	2	1	1	1	1	0	2	0.714286
485	Up-regulated during skeletal muscle growth protein 5 OS=Homo sapiens GN=USMG5 PE=1 SV=1	USMG5_HUMAN	6 kDa	1	2	1	1	1	0	1	1	0.666667
486	Epididymis secretory sperm binding protein Li 124m OS=Homo sapiens GN=HEL-S-124m PE=2 SV=1	V9HW84_HUMAN	74 kDa	11	3	3	2	4	2	3	3	0.65
487	Glutamine--tRNA ligase OS=Homo sapiens GN=QARS PE=1 SV=1	SYQ_HUMAN (+2)	88 kDa	2	2	0	0	1	1	0	0	0.6
488	ATP synthase subunit delta, mitochondrial OS=Homo sapiens GN=ATP5D PE=1 SV=2	ATPD_HUMAN	17 kDa	1	1	1	1	1	0	0	1	0.6
489	Elongation factor 2 OS=Homo sapiens GN=EEF2 PE=1 SV=4	EF2_HUMAN	95 kDa	4	7	0	0	0	1	1	4	0.583333
490	Annexin OS=Homo sapiens GN=ANXA2 PE=3 SV=1	A0A024R5Z7_HUMAN (+1)	39 kDa	3	3	0	0	0	0	1	2	0.571429
491	Ribonuclease 3 OS=Homo sapiens GN=DROSHA PE=1 SV=2	RNC_HUMAN	159 kDa	1	0	0	0	0	0	0	0	0.5
492	Centrosomal protein 57kDa, isoform CRA_a OS=Homo sapiens GN=CEP57 PE=4 SV=1	A0A024R3A1_HUMAN (+3)	57 kDa	1	0	0	0	0	0	0	0	0.5
493	Excision repair cross-complementing rodent repair deficiency, complementation group 1 (Includes overlapping antisense sequence), isoform CRA_a OS=Homo sapiens GN=ERCC1 PE=4 SV=1	A0A024R0Q6_HUMAN (+2)	33 kDa	0	0	0	3	1	0	0	0	0.5
494	Heterogeneous nuclear ribonucleoprotein U-like 1, isoform CRA_a OS=Homo sapiens GN=HNRPUL1 PE=4 SV=1	A0A024R0J9_HUMAN (+4)	85 kDa	0	0	0	3	0	1	0	0	0.5
495	Reticulocalbin-2 OS=Homo sapiens GN=RCN2 PE=1 SV=1	RCN2_HUMAN	37 kDa	0	0	0	1	0	0	0	0	0.5
496	Mitochondrial thiamine pyrophosphate carrier OS=Homo sapiens GN=SLC25A19 PE=1 SV=1	TPC_HUMAN (+1)	36 kDa	0	0	0	1	0	0	0	0	0.5
497	Tubulin alpha-1C chain OS=Homo sapiens GN=TUBA1C PE=1 SV=1	F5H5D3_HUMAN	58 kDa	0	0	0	1	0	0	0	0	0.5
498	X-ray repair cross-complementing protein 5 OS=Homo sapiens GN=XRCC5 PE=1 SV=3	XRCC5_HUMAN	83 kDa	13	10	5	8	3	2	6	4	0.432432
499	Protein S100-A4 OS=Homo sapiens GN=S100A4 PE=1 SV=1	S10A4_HUMAN	12 kDa	2	2	0	0	1	0	0	0	0.4
500	Ribosomal protein L15 OS=Homo sapiens GN=RPL15 PE=3 SV=1	A0A024R2Q4_HUMAN (+2)	24 kDa	3	2	0	0	0	1	0	0	0.333333
501	EF-hand calcium-binding domain-containing protein 2 (Fragment) OS=Homo sapiens GN=EFCAB2 PE=4 SV=1	H0Y588_HUMAN	6 kDa	2	0	0	0	0	0	0	0	0.333333
502	Nucleosome assembly protein 1-like 1, isoform CRA_b OS=Homo sapiens GN=NAP1L1 PE=3 SV=1	A0A024RBE6_HUMAN (+2)	41 kDa	1	1	0	0	0	0	0	0	0.333333
503	RPL21 protein OS=Homo sapiens GN=RPL21 PE=2 SV=1	Q6IAX2_HUMAN (+1)	19 kDa	1	1	0	0	0	0	0	0	0.333333
504	Golgi apparatus protein 1 OS=Homo sapiens GN=GLG1 PE=1 SV=2	GSLG1_HUMAN	135 kDa	1	1	0	0	0	0	0	0	0.333333
505	Heat shock 70 kDa protein 4 OS=Homo sapiens GN=HSPA4 PE=1 SV=4	HSP74_HUMAN (+6)	94 kDa	0	2	0	0	0	0	0	0	0.333333
506	Peptidyl-prolyl cis-trans isomerase B OS=Homo sapiens GN=PPIB PE=1 SV=2	PPIB_HUMAN (+1)	24 kDa	0	0	2	0	0	0	0	0	0.333333
507	U2 small nuclear RNA auxiliary factor 2 isoform b OS=Homo sapiens GN=U2AF2 PE=2 SV=1	B5BU25_HUMAN (+1)	53 kDa	0	0	1	1	0	0	0	0	0.333333
508	E3 ubiquitin-protein ligase MIB2 OS=Homo sapiens GN=MIB2 PE=1 SV=1	F2Z2L2_HUMAN (+3)	99 kDa	0	0	1	1	0	0	0	0	0.333333
509	BTB/POZ domain-containing adapter for CUL3-mediated RhoA degradation protein 3 OS=Homo sapiens GN=KCTD10 PE=1 SV=1	BACD3_HUMAN (+1)	35 kDa	0	0	0	2	0	0	0	0	0.333333
510	Caseinolytic peptidase B protein homolog OS=Homo sapiens GN=CLPB PE=1 SV=1	CLPB_HUMAN (+2)	79 kDa	0	0	0	2	0	0	0	0	0.333333
511	MAGUK p55 subfamily member 7 OS=Homo sapiens GN=MPP7 PE=1 SV=1	S4R337_HUMAN	51 kDa	0	0	0	2	0	0	0	0	0.333333
512	Regulator of chromosome condensation 2, isoform CRA_a OS=Homo sapiens GN=RCC2 PE=4 SV=1	A0A024RAC5_HUMAN (+1)	56 kDa	8	6	1	0	1	0	2	1	0.3125
513	X-ray repair complementing defective repair in Chinese hamster cells 6 (Ku autoantigen, 70kDa), isoform CRA_a OS=Homo sapiens GN=XRCC6 PE=4 SV=1	A0A024R1N4_HUMAN (+1)	70 kDa	13	13	6	16	1	0	6	7	0.306122
514	DNA repair endonuclease XPF OS=Homo sapiens GN=ERCC4 PE=1 SV=3	XPF_HUMAN	104 kDa	0	0	2	4	1	0	0	0	0.285714
515	Crk-like protein OS=Homo sapiens GN=CRKL PE=1 SV=1	CRKL_HUMAN	34 kDa	2	1	0	0	0	0	0	0	0.25
516	Cofilin-1 OS=Homo sapiens GN=CFL1 PE=1 SV=3	COF1_HUMAN (+4)	19 kDa	1	2	0	0	0	0	0	0	0.25
517	Diamine acetyltransferase 2 OS=Homo sapiens GN=SAT2 PE=1 SV=1	I3L0W4_HUMAN (+2)	15 kDa	0	0	2	1	0	0	0	0	0.25
518	Kelch-like 5 (Drosophila), isoform CRA_a OS=Homo sapiens GN=KLHL5 PE=4 SV=1	A0A024R9V8_HUMAN (+3)	84 kDa	0	0	0	3	0	0	0	0	0.25
519	GrpE protein homolog 1, mitochondrial OS=Homo sapiens GN=GRPEL1 PE=1 SV=2	GRPE1_HUMAN	24 kDa	2	2	0	0	0	0	0	0	0.2
520	T-complex protein 1 subunit epsilon OS=Homo sapiens GN=CCT5 PE=1 SV=1	TCPE_HUMAN (+4)	60 kDa	0	0	2	2	0	0	0	0	0.2
521	Serine/threonine-protein phosphatase 2A 65 kDa regulatory subunit A alpha isoform OS=Homo sapiens GN=PPP2R1A PE=1 SV=4	2AAA_HUMAN (+7)	65 kDa	0	0	1	3	0	0	0	0	0.2
522	Serine/threonine-protein phosphatase 2A regulatory subunit B'' subunit beta OS=Homo sapiens GN=PPP2R3B PE=1 SV=1	A0A0G2JN52_HUMAN (+2)	65 kDa	0	0	0	4	0	0	0	0	0.2
523	T-complex protein 1 subunit gamma (Fragment) OS=Homo sapiens PE=2 SV=1	Q59H77_HUMAN (+1)	64 kDa	0	0	20	25	3	1	0	3	0.173913
524	Protein PAXX OS=Homo sapiens GN=C9orf142 PE=1 SV=2	PAXX_HUMAN	22 kDa	2	1	1	1	0	0	0	0	0.166667
525	Coatomer subunit epsilon OS=Homo sapiens GN=COPE PE=1 SV=3	COPE_HUMAN (+2)	34 kDa	3	3	0	0	0	0	0	0	0.142857
526	T-complex protein 1 subunit beta OS=Homo sapiens GN=CCT2 PE=1 SV=2	F5GWF6_HUMAN (+3)	57 kDa	1	1	2	2	0	0	0	0	0.142857
527	TBCC domain-containing protein 1 OS=Homo sapiens GN=TBCCD1 PE=2 SV=1	TBCC1_HUMAN	64 kDa	0	0	2	4	0	0	0	0	0.142857
528	DnaJ (Hsp40) homolog, subfamily C, member 3 OS=Homo sapiens GN=DNAJC3 PE=2 SV=1	A8KA82_HUMAN (+2)	58 kDa	0	0	3	4	0	0	0	0	0.125
529	Coiled-coil and C2 domain-containing protein 1A OS=Homo sapiens GN=CC2D1A PE=1 SV=1	C2D1A_HUMAN	104 kDa	0	0	2	5	0	0	0	0	0.125
530	Elongation factor 1-delta OS=Homo sapiens GN=EEF1D PE=1 SV=5	EF1D_HUMAN	31 kDa	1	1	3	3	0	0	0	0	0.111111
531	Guanylate-binding protein 4 OS=Homo sapiens GN=GBP4 PE=2 SV=2	GBP4_HUMAN	73 kDa	0	0	0	9	0	0	0	0	0.1
532	Coatomer subunit alpha OS=Homo sapiens GN=COPA PE=1 SV=2	COPA_HUMAN	138 kDa	14	17	0	0	1	0	0	1	0.09375
533	Chaperonin containing TCP1, subunit 6A (Zeta 1), isoform CRA_a OS=Homo sapiens GN=CCT6A PE=3 SV=1	A0A024RDL1_HUMAN (+1)	58 kDa	0	0	5	7	0	0	0	0	0.0769231
534	Guanylate binding protein 1 OS=Homo sapiens PE=2 SV=1	Q5D1D5_HUMAN	68 kDa	0	0	1	13	0	0	0	0	0.0666667
535	Interferon-induced guanylate-binding protein 2 OS=Homo sapiens GN=GBP2 PE=1 SV=3	GBP2_HUMAN	67 kDa	0	0	1	19	0	0	0	0	0.047619
536	Coatomer subunit beta' OS=Homo sapiens GN=COPB2 PE=1 SV=2	COPB2_HUMAN	102 kDa	10	12	0	0	0	0	0	0	0.0434783

## Sheet: Replicate 2
				GST control		GST-IpaH9.8		GST-IpaH1.4		GST-IpaH2.5
#	Identified Proteins	Accession Number	Molecular Weight	–IFNγ	+IFNγ	–IFNγ	+IFNγ	–IFNγ	+IFNγ	–IFNγ	+IFNγ	Enrichment score
1	E3 ubiquitin-protein ligase RNF213 OS=Homo sapiens GN=RNF213 PE=1 SV=1	A0A0A0MTR7_HUMAN	591 kDa	0	0	0	0	83	150	95	154	483
2	TNF receptor-associated factor 2, isoform CRA_a OS=Homo sapiens GN=TRAF2 PE=4 SV=1	A0A024R8H5_HUMAN (+1)	56 kDa	0	0	0	0	15	17	14	16	63
3	E3 ubiquitin-protein ligase RNF31 OS=Homo sapiens GN=RNF31 PE=1 SV=1	RNF31_HUMAN	120 kDa	0	0	0	0	1	13	5	12	32
4	Baculoviral IAP repeat-containing protein 2 OS=Homo sapiens GN=BIRC2 PE=1 SV=2	BIRC2_HUMAN (+1)	70 kDa	0	0	0	0	3	7	3	11	25
5	SH3-domain GRB2-like endophilin B2, isoform CRA_a OS=Homo sapiens GN=SH3GLB2 PE=4 SV=1	A0A024R896_HUMAN (+2)	44 kDa	0	0	0	0	5	11	2	5	24
6	PDDC1 protein OS=Homo sapiens GN=PDDC1 PE=2 SV=1	B7ZKW4_HUMAN (+1)	23 kDa	0	0	0	0	5	6	3	3	18
7	Serine/threonine-protein kinase TBK1 OS=Homo sapiens GN=TBK1 PE=1 SV=1	TBK1_HUMAN	84 kDa	0	0	0	0	1	5	3	8	18
8	ADP-ribosylation factor GTPase-activating protein 1 OS=Homo sapiens GN=ARFGAP1 PE=1 SV=2	ARFG1_HUMAN	45 kDa	0	0	0	0	4	9	0	0	14
9	Diablo homolog (Drosophila) OS=Homo sapiens GN=DIABLO PE=2 SV=1	Q502X2_HUMAN	21 kDa	0	0	0	0	2	6	1	4	14
10	Plakophilin-3 OS=Homo sapiens GN=PKP3 PE=1 SV=1	PKP3_HUMAN	87 kDa	1	0	0	0	1	0	7	16	12.5
11	Endophilin-B1 OS=Homo sapiens GN=SH3GLB1 PE=1 SV=1	A0A087WW40_HUMAN (+1)	44 kDa	0	0	0	0	4	7	0	0	12
12	Protein FAM83A OS=Homo sapiens GN=FAM83A PE=1 SV=1	FA83A_HUMAN	47 kDa	0	0	0	0	0	0	5	6	12
13	Tumor protein D54 OS=Homo sapiens GN=TPD52L2 PE=1 SV=1	A0A087WYR3_HUMAN	24 kDa	0	0	0	0	2	5	0	2	10
14	Spastic paraplegia 20, spartin (Troyer syndrome), isoform CRA_a OS=Homo sapiens GN=SPG20 PE=4 SV=1	A0A024RDV9_HUMAN (+2)	73 kDa	0	0	0	0	2	6	0	0	9
15	Tripartite motif-containing protein 47 OS=Homo sapiens GN=TRIM47 PE=1 SV=2	TRI47_HUMAN	70 kDa	0	0	0	0	0	1	2	5	9
16	TRAF family member-associated NF-kappa-B activator OS=Homo sapiens GN=TANK PE=1 SV=2	TANK_HUMAN (+3)	48 kDa	0	0	0	0	0	1	1	6	9
17	Ensconsin OS=Homo sapiens GN=MAP7 PE=1 SV=1	MAP7_HUMAN (+1)	84 kDa	0	0	1	0	1	1	7	7	8.5
18	E3 ubiquitin/ISG15 ligase TRIM25 OS=Homo sapiens GN=TRIM25 PE=1 SV=2	TRI25_HUMAN	71 kDa	0	0	1	0	1	1	2	11	8
19	L-2-hydroxyglutarate dehydrogenase, mitochondrial OS=Homo sapiens GN=L2HGDH PE=1 SV=3	L2HDH_HUMAN (+1)	50 kDa	0	0	0	0	2	5	0	0	8
20	RanBP-type and C3HC4-type zinc finger-containing protein 1 OS=Homo sapiens GN=RBCK1 PE=1 SV=2	HOIL1_HUMAN	58 kDa	0	0	0	0	1	2	1	2	7
21	DnaJ OS=Homo sapiens PE=2 SV=1	A7UJ17_HUMAN (+2)	27 kDa	0	0	0	0	0	0	2	4	7
22	Fatty aldehyde dehydrogenase OS=Homo sapiens GN=ALDH3A2 PE=1 SV=1	AL3A2_HUMAN (+1)	55 kDa	0	0	1	0	7	0	4	0	6
23	Apoptosis regulator BAX OS=Homo sapiens GN=BAX PE=1 SV=1	BAX_HUMAN	21 kDa	0	0	0	0	1	3	0	1	6
24	Pre-mRNA-splicing factor CWC22 homolog (Fragment) OS=Homo sapiens GN=CWC22 PE=1 SV=1	B7WP74_HUMAN (+1)	86 kDa	0	0	0	0	1	1	3	0	6
25	Poly [ADP-ribose] polymerase 9 OS=Homo sapiens GN=PARP9 PE=1 SV=2	PARP9_HUMAN (+1)	96 kDa	0	0	0	0	0	0	0	5	6
26	Cytosolic phospholipase A2 OS=Homo sapiens GN=PLA2G4A PE=1 SV=2	PA24A_HUMAN	85 kDa	1	1	0	1	6	12	0	1	5
27	Translocase of inner mitochondrial membrane 44 homolog (Fragment) OS=Homo sapiens PE=2 SV=1	Q53G69_HUMAN (+1)	51 kDa	1	0	1	0	6	6	0	2	5
28	GPI transamidase component PIG-S OS=Homo sapiens GN=PIGS PE=1 SV=3	PIGS_HUMAN (+4)	62 kDa	0	0	0	0	2	0	2	0	5
29	Zinc finger CCCH domain-containing protein 4 (Fragment) OS=Homo sapiens GN=ZC3H4 PE=1 SV=1	M0QY97_HUMAN (+1)	96 kDa	0	0	0	0	2	0	1	1	5
30	cDNA FLJ56153, highly similar to Homo sapiens transforming growth factor beta regulator 4 (TBRG4), transcript variant 1, mRNA OS=Homo sapiens PE=2 SV=1	B4DU42_HUMAN	72 kDa	0	0	0	0	1	3	0	0	5
31	G patch domain-containing protein 4 OS=Homo sapiens GN=GPATCH4 PE=1 SV=1	A0A0A0MRK1_HUMAN (+2)	42 kDa	0	0	0	0	1	0	2	1	5
32	ASF1 anti-silencing function 1 homolog B (S. cerevisiae), isoform CRA_a OS=Homo sapiens GN=ASF1B PE=4 SV=1	A0A024R7G4_HUMAN (+1)	22 kDa	0	0	0	0	0	3	0	1	5
33	FARSLA protein OS=Homo sapiens GN=FARSLA PE=2 SV=1	Q6IBR2_HUMAN (+1)	58 kDa	0	0	0	0	0	1	0	3	5
34	Cylindromatosis (Turban tumor syndrome), isoform CRA_b OS=Homo sapiens GN=CYLD PE=4 SV=1	A0A024R6Q9_HUMAN (+5)	72 kDa	0	0	0	0	0	1	0	3	5
35	Plakophilin-2 OS=Homo sapiens GN=PKP2 PE=1 SV=1	B8QGS9_HUMAN (+1)	91 kDa	0	0	0	0	0	0	2	2	5
36	HCG40889, isoform CRA_b OS=Homo sapiens GN=hCG_40889 PE=4 SV=1	A0A024R962_HUMAN (+1)	139 kDa	0	0	0	0	0	0	0	4	5
37	Desmoplakin OS=Homo sapiens GN=DSP PE=1 SV=3	DESP_HUMAN	332 kDa	12	0	14	7	21	20	62	63	4.91176
38	G patch domain-containing protein 8 OS=Homo sapiens GN=GPATCH8 PE=1 SV=2	GPTC8_HUMAN	164 kDa	0	0	0	3	0	3	4	11	4.75
39	Casein kinase I isoform alpha OS=Homo sapiens GN=CSNK1A1 PE=1 SV=2	KC1A_HUMAN (+1)	39 kDa	1	0	0	1	1	0	4	6	4
40	E3 ubiquitin-protein ligase DTX3L OS=Homo sapiens GN=DTX3L PE=1 SV=1	DTX3L_HUMAN	84 kDa	0	1	0	0	0	0	0	7	4
41	Death-inducer obliterator 1 OS=Homo sapiens GN=DIDO1 PE=1 SV=5	DIDO1_HUMAN	244 kDa	0	0	1	0	2	1	4	0	4
42	Surfeit locus protein 6 OS=Homo sapiens GN=SURF6 PE=1 SV=3	SURF6_HUMAN (+1)	41 kDa	0	0	1	0	2	0	5	0	4
43	Bromodomain adjacent to zinc finger domain protein 2A OS=Homo sapiens GN=BAZ2A PE=1 SV=4	BAZ2A_HUMAN (+3)	211 kDa	0	0	0	0	2	0	1	0	4
44	Filaggrin-2 OS=Homo sapiens GN=FLG2 PE=1 SV=1	FILA2_HUMAN	248 kDa	0	0	0	0	1	2	0	0	4
45	Chromodomain-helicase-DNA-binding protein 1 OS=Homo sapiens GN=CHD1 PE=1 SV=2	CHD1_HUMAN	197 kDa	0	0	0	0	1	0	2	0	4
46	Citron Rho-interacting kinase OS=Homo sapiens GN=CIT PE=1 SV=2	CTRO_HUMAN	231 kDa	0	0	0	0	0	2	0	1	4
47	Baculoviral IAP repeat-containing protein 3 OS=Homo sapiens GN=BIRC3 PE=1 SV=2	BIRC3_HUMAN	68 kDa	0	0	0	0	0	2	0	1	4
48	Phosphatidylinositol 4-kinase type 2-alpha OS=Homo sapiens GN=PI4K2A PE=1 SV=1	P4K2A_HUMAN	54 kDa	0	0	0	0	0	2	0	1	4
49	ClpX caseinolytic peptidase X homolog (E. coli), isoform CRA_a OS=Homo sapiens GN=CLPX PE=4 SV=1	A0A024R5X7_HUMAN (+1)	69 kDa	0	0	0	0	0	1	0	2	4
50	Arginine/proline rich coiled-coil 1, isoform CRA_b OS=Homo sapiens GN=RPRC1 PE=4 SV=1	D3DPS3_HUMAN (+2)	93 kDa	0	0	0	0	0	0	3	0	4
51	YTH domain-containing family protein 2 OS=Homo sapiens GN=YTHDF2 PE=1 SV=1	A0A087WXZ3_HUMAN (+2)	61 kDa	0	0	0	0	0	0	1	2	4
52	Helicase-like transcription factor OS=Homo sapiens GN=HLTF PE=1 SV=1	A0A0C4DGA6_HUMAN (+6)	114 kDa	0	0	0	0	0	0	1	2	4
53	5'-3' exoribonuclease 1 OS=Homo sapiens GN=XRN1 PE=1 SV=1	XRN1_HUMAN	194 kDa	0	0	0	0	0	0	1	2	4
54	Cell cycle and apoptosis regulator protein 2 OS=Homo sapiens GN=CCAR2 PE=1 SV=2	CCAR2_HUMAN (+1)	103 kDa	3	0	0	0	1	0	9	4	3.75
55	Choline-phosphate cytidylyltransferase A OS=Homo sapiens GN=PCYT1A PE=1 SV=2	PCY1A_HUMAN	42 kDa	0	0	1	5	4	7	6	8	3.71429
56	Constitutive coactivator of PPAR-gamma-like protein 1 OS=Homo sapiens GN=FAM120A PE=1 SV=2	F120A_HUMAN	122 kDa	0	0	1	0	1	1	2	2	3.5
57	Replication factor C (Activator 1) 3, 38kDa, isoform CRA_a OS=Homo sapiens GN=RFC3 PE=4 SV=1	A0A024RDQ8_HUMAN (+2)	41 kDa	0	0	0	1	2	1	1	2	3.5
58	Perilipin-3 OS=Homo sapiens GN=PLIN3 PE=1 SV=3	PLIN3_HUMAN	47 kDa	2	3	1	2	8	12	5	5	3.44444
59	cDNA FLJ10471 fis, clone NT2RP2000045, highly similar to DnaJ homolog subfamily A member 3, mitochondrial OS=Homo sapiens PE=2 SV=1	B3KM81_HUMAN	50 kDa	3	0	2	2	4	4	8	8	3.125
60	Long-chain-fatty-acid--CoA ligase 4 OS=Homo sapiens GN=ACSL4 PE=1 SV=2	ACSL4_HUMAN	79 kDa	3	1	3	5	6	17	7	9	3.07692
61	Tripartite motif-containing 29, isoform CRA_a OS=Homo sapiens GN=TRIM29 PE=4 SV=1	A0A024R3J1_HUMAN (+1)	66 kDa	1	0	0	1	0	0	2	6	3
62	Tumor protein D52 OS=Homo sapiens GN=TPD52 PE=1 SV=2	TPD52_HUMAN	24 kDa	0	1	0	0	1	4	0	0	3
63	Phosphatidylglycerophosphatase and protein-tyrosine phosphatase 1 OS=Homo sapiens GN=PTPMT1 PE=1 SV=1	PTPM1_HUMAN	23 kDa	0	0	2	1	3	5	1	2	3
64	Sperm-specific antigen 2 OS=Homo sapiens GN=SSFA2 PE=1 SV=3	SSFA2_HUMAN	138 kDa	0	0	1	0	4	0	1	0	3
65	Retinol dehydrogenase 11 OS=Homo sapiens GN=RDH11 PE=1 SV=2	RDH11_HUMAN	35 kDa	0	0	1	0	3	0	2	0	3
66	Ribosomal protein L34, isoform CRA_a OS=Homo sapiens GN=RPL34 PE=4 SV=1	A0A024RDH8_HUMAN (+1)	13 kDa	0	0	1	0	1	1	1	2	3
67	Glutamate dehydrogenase OS=Homo sapiens PE=2 SV=1	B4DMF5_HUMAN (+2)	57 kDa	0	0	1	0	1	1	1	2	3
68	Autoantigen La (Fragment) OS=Homo sapiens GN=SSB PE=2 SV=1	B5BUB5_HUMAN (+1)	47 kDa	0	0	1	0	1	1	1	2	3
69	rRNA methyltransferase 3, mitochondrial OS=Homo sapiens GN=RNMTL1 PE=1 SV=2	MRM3_HUMAN	47 kDa	0	0	1	0	1	1	1	2	3
70	Signal transducer and activator of transcription 3 OS=Homo sapiens GN=STAT3 PE=1 SV=2	STAT3_HUMAN	88 kDa	0	0	0	1	2	3	0	0	3
71	Apolipoprotein L2 OS=Homo sapiens GN=APOL2 PE=1 SV=2	J3KQL8_HUMAN (+1)	49 kDa	0	0	0	1	1	3	0	1	3
72	Proline-rich transmembrane protein 4 (Fragment) OS=Homo sapiens GN=PRRT4 PE=4 SV=1	H7C4Q3_HUMAN	44 kDa	0	0	0	1	1	1	1	2	3
73	Replication factor C 2 isoform 1 (Fragment) OS=Homo sapiens GN=RFC2 PE=2 SV=1	B5BUD2_HUMAN (+1)	39 kDa	0	0	0	0	2	0	0	0	3
74	Serine arginine-rich pre-mRNA splicing factor SR-A1, isoform CRA_a OS=Homo sapiens GN=SR-A1 PE=4 SV=1	A0A024QZH6_HUMAN (+1)	139 kDa	0	0	0	0	2	0	0	0	3
75	Serine palmitoyltransferase, long chain base subunit 1, isoform CRA_a OS=Homo sapiens GN=SPTLC1 PE=4 SV=1	A0A024R277_HUMAN (+1)	53 kDa	0	0	0	0	2	0	0	0	3
76	Redox-regulatory protein FAM213A OS=Homo sapiens GN=FAM213A PE=1 SV=3	F213A_HUMAN	26 kDa	0	0	0	0	2	0	0	0	3
77	IFITM3 OS=Homo sapiens GN=IFITM3 PE=4 SV=1	H9NL19_HUMAN	15 kDa	0	0	0	0	2	0	0	0	3
78	Transmembrane protein 126A OS=Homo sapiens GN=TMEM126A PE=1 SV=1	T126A_HUMAN	22 kDa	0	0	0	0	1	0	0	1	3
79	Splicing factor, arginine/serine-rich 14, isoform CRA_a OS=Homo sapiens GN=SFRS14 PE=4 SV=1	A0A024R7K0_HUMAN (+5)	120 kDa	0	0	0	0	0	2	0	0	3
80	Protein SPECC1L-ADORA2A OS=Homo sapiens GN=SPECC1L-ADORA2A PE=4 SV=2	F8WAN1_HUMAN (+1)	102 kDa	0	0	0	0	0	2	0	0	3
81	Proteasome-associated protein ECM29 homolog OS=Homo sapiens GN=ECM29 PE=1 SV=2	ECM29_HUMAN (+1)	204 kDa	0	0	0	0	0	2	0	0	3
82	Ubiquilin-2 OS=Homo sapiens GN=UBQLN2 PE=1 SV=2	UBQL2_HUMAN (+2)	66 kDa	0	0	0	0	0	2	0	0	3
83	TNF receptor-associated factor 6 OS=Homo sapiens GN=TRAF6 PE=1 SV=1	TRAF6_HUMAN	60 kDa	0	0	0	0	0	2	0	0	3
84	Apoptosis-inducing factor 2 OS=Homo sapiens GN=AIFM2 PE=1 SV=1	AIFM2_HUMAN	41 kDa	0	0	0	0	0	2	0	0	3
85	Rho-related GTP-binding protein RhoF OS=Homo sapiens GN=RHOF PE=1 SV=1	RHOF_HUMAN	24 kDa	0	0	0	0	0	1	1	0	3
86	ATP-dependent RNA helicase DHX8 OS=Homo sapiens GN=DHX8 PE=1 SV=1	DHX8_HUMAN (+3)	139 kDa	0	0	0	0	0	0	2	0	3
87	Survival motor neuron protein isoform 6B (Fragment) OS=Homo sapiens GN=SMN2 PE=2 SV=1	A0A076L8Z0_HUMAN (+6)	23 kDa	0	0	0	0	0	0	2	0	3
88	Ribonucleases P/MRP protein subunit POP1 OS=Homo sapiens GN=POP1 PE=1 SV=2	POP1_HUMAN (+1)	115 kDa	0	0	0	0	0	0	0	2	3
89	Transcriptional activator protein Pur-beta OS=Homo sapiens GN=PURB PE=1 SV=3	PURB_HUMAN	33 kDa	0	0	0	0	0	0	0	2	3
90	CDKN2A-interacting protein OS=Homo sapiens GN=CDKN2AIP PE=1 SV=3	CARF_HUMAN	61 kDa	0	0	0	0	0	0	0	2	3
91	Dimethyladenosine transferase 1, mitochondrial OS=Homo sapiens GN=TFB1M PE=1 SV=1	TFB1M_HUMAN (+2)	40 kDa	0	0	0	0	0	0	0	2	3
92	HCG1998851, isoform CRA_c OS=Homo sapiens GN=hCG_1998851 PE=4 SV=1	A0A024QZ62_HUMAN (+1)	47 kDa	1	1	2	0	5	2	3	3	2.8
93	Prostaglandin E synthase 2 OS=Homo sapiens GN=PTGES2 PE=1 SV=1	PGES2_HUMAN	42 kDa	1	1	0	1	2	6	0	2	2.75
94	Fragile X mental retardation autosomal homolog variant p2K OS=Homo sapiens GN=FXR1 PE=2 SV=1	A0A0F7KYT8_HUMAN (+3)	76 kDa	1	0	2	0	3	1	5	1	2.75
95	U3 small nucleolar RNA-associated protein 15 homolog OS=Homo sapiens GN=UTP15 PE=1 SV=3	UTP15_HUMAN	58 kDa	2	0	0	0	4	0	3	0	2.66667
96	Clusterin OS=Homo sapiens GN=CLU PE=1 SV=1	CLUS_HUMAN (+1)	52 kDa	0	1	0	1	1	3	1	2	2.66667
97	Serpin peptidase inhibitor, clade H (Heat shock protein 47), member 1, (Collagen binding protein 1), isoform CRA_a OS=Homo sapiens GN=SERPINH1 PE=3 SV=1	A0A024R5K8_HUMAN (+1)	46 kDa	1	4	1	3	2	11	3	8	2.5
98	Cell growth-regulating nucleolar protein OS=Homo sapiens GN=LYAR PE=1 SV=2	LYAR_HUMAN (+1)	44 kDa	1	0	0	0	2	0	2	0	2.5
99	WD repeat-containing protein 74 OS=Homo sapiens GN=WDR74 PE=1 SV=1	WDR74_HUMAN	42 kDa	0	0	3	0	4	0	5	0	2.5
100	Probable ATP-dependent RNA helicase DDX10 OS=Homo sapiens GN=DDX10 PE=1 SV=2	DDX10_HUMAN	101 kDa	0	0	1	0	3	0	1	0	2.5
101	NADH dehydrogenase [ubiquinone] 1 alpha subcomplex subunit 2 OS=Homo sapiens GN=NDUFA2 PE=1 SV=3	NDUA2_HUMAN	11 kDa	0	0	0	1	2	0	2	0	2.5
102	Intercellular adhesion molecule 1 OS=Homo sapiens GN=ICAM1 PE=2 SV=1	Q5NKV8_HUMAN	58 kDa	0	0	0	1	0	2	1	1	2.5
103	CDK5 regulatory subunit-associated protein 3 OS=Homo sapiens GN=CDK5RAP3 PE=1 SV=2	CK5P3_HUMAN	57 kDa	1	0	1	0	5	0	1	0	2.33333
104	Oxidoreductase HTATIP2 OS=Homo sapiens GN=HTATIP2 PE=1 SV=1	E9PI87_HUMAN (+1)	22 kDa	1	0	1	0	3	2	0	1	2.33333
105	WD repeat-containing protein 75 OS=Homo sapiens GN=WDR75 PE=1 SV=1	WDR75_HUMAN (+1)	95 kDa	1	0	1	0	3	0	3	0	2.33333
106	Proteolipid protein 2 (Colonic epithelium-enriched), isoform CRA_a OS=Homo sapiens GN=PLP2 PE=4 SV=1	A0A024QYW3_HUMAN (+1)	17 kDa	1	0	0	1	2	2	1	1	2.33333
107	UBE2L3/KRAS fusion protein OS=Homo sapiens PE=2 SV=1	I1SRC5_HUMAN	34 kDa	0	1	0	1	0	3	1	2	2.33333
108	DnaJ (Hsp40) homolog, subfamily A, member 2, isoform CRA_a OS=Homo sapiens GN=DNAJA2 PE=3 SV=1	A0A024R6S1_HUMAN (+1)	46 kDa	0	0	2	3	2	3	2	6	2.33333
109	THO complex subunit 2 OS=Homo sapiens GN=THOC2 PE=1 SV=2	THOC2_HUMAN	183 kDa	0	0	2	0	3	0	3	0	2.33333
110	Uncharacterized protein OS=Homo sapiens PE=4 SV=1	A0A087WV05_HUMAN (+2)	13 kDa	0	0	2	0	1	2	1	2	2.33333
111	Bone marrow stromal cell antigen 2, isoform CRA_a OS=Homo sapiens GN=BST2 PE=4 SV=1	A0A024R7H5_HUMAN (+1)	20 kDa	0	0	1	1	2	2	1	1	2.33333
112	ATP-binding cassette sub-family F member 1 OS=Homo sapiens GN=ABCF1 PE=1 SV=2	ABCF1_HUMAN	96 kDa	1	1	0	1	2	3	1	2	2.25
113	Peroxisome proliferator activated receptor interacting complex protein OS=Homo sapiens GN=PRIC295 PE=2 SV=1	E1NZA1_HUMAN	293 kDa	3	5	3	5	9	13	7	8	2.23529
114	Pinin OS=Homo sapiens GN=PNN PE=1 SV=4	PININ_HUMAN	82 kDa	3	0	4	3	7	3	4	7	2
115	DnaJ homolog subfamily A member 1 OS=Homo sapiens GN=DNAJA1 PE=1 SV=2	DNJA1_HUMAN	45 kDa	2	1	2	4	2	4	5	8	2
116	Neutral cholesterol ester hydrolase 1 OS=Homo sapiens GN=NCEH1 PE=1 SV=3	NCEH1_HUMAN	46 kDa	2	0	1	0	2	2	2	1	2
117	14-3-3 protein gamma OS=Homo sapiens GN=YWHAG PE=1 SV=2	1433G_HUMAN	28 kDa	1	1	0	1	1	3	1	2	2
118	Nucleoporin NUP53 OS=Homo sapiens PE=2 SV=1	A8K3Z5_HUMAN (+1)	35 kDa	1	0	2	0	3	0	4	0	2
119	Transmembrane protein 33, isoform CRA_a OS=Homo sapiens GN=TMEM33 PE=4 SV=1	A0A024R9W7_HUMAN (+2)	28 kDa	1	0	1	1	5	0	2	0	2
120	Protein S100-A14 OS=Homo sapiens GN=S100A14 PE=1 SV=1	S10AE_HUMAN	12 kDa	1	0	1	0	1	2	2	0	2
121	Magnesium transporter protein 1 OS=Homo sapiens GN=MAGT1 PE=1 SV=1	A0A087WU53_HUMAN (+2)	42 kDa	1	0	0	0	2	0	1	0	2
122	Hepatoma-derived growth factor OS=Homo sapiens GN=HDGF PE=1 SV=1	HDGF_HUMAN (+1)	27 kDa	1	0	0	0	1	1	1	0	2
123	NADH dehydrogenase [ubiquinone] iron-sulfur protein 6, mitochondrial OS=Homo sapiens GN=NDUFS6 PE=1 SV=1	D6RBT3_HUMAN (+2)	19 kDa	1	0	0	0	1	0	2	0	2
124	Supervillin OS=Homo sapiens GN=SVIL PE=1 SV=2	SVIL_HUMAN	248 kDa	1	0	0	0	0	2	0	1	2
125	Melanoma antigen family D, 2, isoform CRA_a OS=Homo sapiens GN=MAGED2 PE=4 SV=1	A0A024R9Y7_HUMAN (+3)	65 kDa	0	1	1	0	1	2	1	1	2
126	Neurabin-2 OS=Homo sapiens GN=PPP1R9B PE=1 SV=1	D3DTX6_HUMAN (+1)	89 kDa	0	1	0	0	1	1	1	0	2
127	Nuclear cap binding protein subunit 1, 80kDa, isoform CRA_a OS=Homo sapiens GN=NCBP1 PE=4 SV=1	A0A024R179_HUMAN (+1)	92 kDa	0	0	2	0	3	0	2	0	2
128	cDNA FLJ56285, highly similar to ADP-ribosylation factor-like protein 8B OS=Homo sapiens PE=2 SV=1	B4E1J8_HUMAN	27 kDa	0	0	2	0	2	1	1	1	2
129	39S ribosomal protein L51, mitochondrial OS=Homo sapiens GN=MRPL51 PE=1 SV=1	RM51_HUMAN	15 kDa	0	0	1	1	2	1	1	1	2
130	Protein AATF OS=Homo sapiens GN=AATF PE=1 SV=1	AATF_HUMAN	63 kDa	0	0	1	0	2	0	1	0	2
131	DNA repair protein RAD50 OS=Homo sapiens GN=RAD50 PE=1 SV=1	RAD50_HUMAN	154 kDa	0	0	1	0	2	0	1	0	2
132	Putative uncharacterized protein DKFZp686E1893 OS=Homo sapiens GN=DKFZp686E1893 PE=2 SV=1	Q5HYL4_HUMAN	69 kDa	0	0	1	0	2	0	1	0	2
133	DNA ligase 3 OS=Homo sapiens GN=LIG3 PE=1 SV=2	DNLI3_HUMAN	113 kDa	0	0	1	0	2	0	1	0	2
134	Zinc finger CCCH domain-containing protein 18 OS=Homo sapiens GN=ZC3H18 PE=1 SV=1	E7ERS3_HUMAN (+1)	109 kDa	0	0	1	0	1	0	2	0	2
135	Ribosome biogenesis protein NSA2 homolog OS=Homo sapiens GN=NSA2 PE=1 SV=1	NSA2_HUMAN (+1)	30 kDa	0	0	1	0	1	0	2	0	2
136	Unconventional myosin-Ic OS=Homo sapiens GN=MYO1C PE=1 SV=1	F5H6E2_HUMAN (+2)	119 kDa	0	0	1	0	0	2	1	0	2
137	Mitochondrial ribosomal protein L11 isoform a variant (Fragment) OS=Homo sapiens PE=2 SV=1	Q53G19_HUMAN (+1)	21 kDa	0	0	1	0	0	0	2	1	2
138	Eukaryotic translation initiation factor 3 subunit D OS=Homo sapiens GN=EIF3D PE=1 SV=1	EIF3D_HUMAN	64 kDa	0	0	1	0	0	0	0	3	2
139	SRSF protein kinase 1 OS=Homo sapiens GN=SRPK1 PE=1 SV=2	SRPK1_HUMAN (+3)	74 kDa	0	0	0	1	2	1	0	0	2
140	Antigen peptide transporter 1 OS=Homo sapiens GN=TAP1 PE=1 SV=2	TAP1_HUMAN (+3)	87 kDa	0	0	0	1	1	1	1	0	2
141	39S ribosomal protein L45, mitochondrial OS=Homo sapiens GN=MRPL45 PE=1 SV=1	A0A087X2D5_HUMAN (+2)	35 kDa	0	0	0	1	1	0	2	0	2
142	Complement C4-A OS=Homo sapiens GN=C4A PE=1 SV=1	A0A0G2JPR0_HUMAN (+1)	193 kDa	0	0	0	1	0	2	0	1	2
143	NUP43 protein (Fragment) OS=Homo sapiens GN=NUP43 PE=2 SV=1	A0PJK4_HUMAN (+2)	32 kDa	0	0	0	0	1	0	0	0	2
144	MAX gene-associated protein OS=Homo sapiens GN=MGA PE=1 SV=3	MGAP_HUMAN	332 kDa	0	0	0	0	1	0	0	0	2
145	Cleft lip and palate transmembrane protein 1 OS=Homo sapiens GN=CLPTM1 PE=1 SV=1	CLPT1_HUMAN	76 kDa	0	0	0	0	1	0	0	0	2
146	39S ribosomal protein L3, mitochondrial OS=Homo sapiens GN=MRPL3 PE=1 SV=1	RM03_HUMAN (+3)	39 kDa	0	0	0	0	1	0	0	0	2
147	Proteasome (Prosome, macropain) activator subunit 3 (PA28 gamma Ki), isoform CRA_a OS=Homo sapiens GN=PSME3 PE=4 SV=1	A0A024R203_HUMAN (+2)	31 kDa	0	0	0	0	0	0	1	0	2
148	Pericentrin OS=Homo sapiens GN=PCNT PE=1 SV=4	PCNT_HUMAN	378 kDa	0	0	0	0	0	0	1	0	2
149	Laminin subunit beta-3 OS=Homo sapiens GN=LAMB3 PE=1 SV=1	LAMB3_HUMAN	130 kDa	0	0	0	0	0	0	1	0	2
150	Mitochondrial import inner membrane translocase subunit Tim17-B OS=Homo sapiens GN=TIMM17B PE=1 SV=1	TI17B_HUMAN	18 kDa	0	0	0	0	0	0	1	0	2
151	Polymerase delta-interacting protein 2 OS=Homo sapiens GN=POLDIP2 PE=1 SV=1	PDIP2_HUMAN	42 kDa	0	0	0	0	0	0	1	0	2
152	Putative uncharacterized protein DKFZp586J0620 (Fragment) OS=Homo sapiens GN=DKFZp586J0620 PE=2 SV=1	Q9UG93_HUMAN	41 kDa	0	0	0	0	0	0	0	1	2
153	NADH dehydrogenase [ubiquinone] iron-sulfur protein 2, mitochondrial OS=Homo sapiens GN=NDUFS2 PE=1 SV=2	NDUS2_HUMAN (+1)	53 kDa	2	0	3	1	6	1	5	0	1.85714
154	Methionine--tRNA ligase, cytoplasmic OS=Homo sapiens GN=MARS PE=1 SV=2	SYMC_HUMAN (+1)	101 kDa	1	2	3	0	5	2	3	2	1.85714
155	Ribosomal protein L38, isoform CRA_a OS=Homo sapiens GN=RPL38 PE=3 SV=1	A0A024R8P8_HUMAN (+1)	8 kDa	2	0	1	2	3	3	3	1	1.83333
156	40S ribosomal protein S16 OS=Homo sapiens GN=RPS16 PE=1 SV=2	RS16_HUMAN	16 kDa	1	2	3	5	4	6	5	6	1.83333
157	Nucleoporin 155kDa, isoform CRA_a OS=Homo sapiens GN=NUP155 PE=4 SV=1	A0A024R071_HUMAN (+1)	155 kDa	3	0	5	1	10	0	6	1	1.8
158	ATP-dependent RNA helicase DHX36 OS=Homo sapiens GN=DHX36 PE=1 SV=2	DHX36_HUMAN	115 kDa	2	0	1	1	1	1	3	3	1.8
159	60S ribosomal protein L35a OS=Homo sapiens GN=RPL35A PE=1 SV=2	RL35A_HUMAN	13 kDa	1	1	2	0	2	1	2	3	1.8
160	Aspartate--tRNA ligase, cytoplasmic OS=Homo sapiens GN=DARS PE=1 SV=2	SYDC_HUMAN	57 kDa	0	3	1	0	1	2	3	2	1.8
161	Prosaposin OS=Homo sapiens GN=PSAP PE=1 SV=2	C9JIZ6_HUMAN	58 kDa	0	2	1	1	3	3	1	1	1.8
162	RNA binding motif protein 28, isoform CRA_a OS=Homo sapiens GN=RBM28 PE=4 SV=1	A0A024R753_HUMAN (+1)	86 kDa	3	0	0	0	3	0	3	0	1.75
163	Probable rRNA-processing protein EBP2 OS=Homo sapiens GN=EBNA1BP2 PE=1 SV=2	EBP2_HUMAN (+2)	35 kDa	2	0	1	0	3	0	3	0	1.75
164	BZW1 protein variant (Fragment) OS=Homo sapiens PE=2 SV=1	Q53FN7_HUMAN	49 kDa	1	5	2	3	5	11	1	3	1.75
165	Spectrin domain with coiled-coils 1, isoform CRA_a OS=Homo sapiens GN=SPECC1 PE=4 SV=1	A0A024QYY9_HUMAN (+2)	119 kDa	1	1	1	0	1	2	1	2	1.75
166	Signal recognition particle 9 kDa protein OS=Homo sapiens GN=SRP9 PE=1 SV=2	SRP09_HUMAN	10 kDa	1	1	0	1	2	1	1	2	1.75
167	Phosphatidylinositide phosphatase SAC1 OS=Homo sapiens GN=SACM1L PE=1 SV=2	SAC1_HUMAN (+2)	67 kDa	1	0	2	0	3	0	3	0	1.75
168	CD97 antigen OS=Homo sapiens GN=CD97 PE=1 SV=4	CD97_HUMAN (+1)	92 kDa	1	0	1	1	3	1	1	1	1.75
169	Protein kinase C, alpha variant (Fragment) OS=Homo sapiens PE=2 SV=1	Q59FI5_HUMAN	53 kDa	0	2	0	1	1	4	0	1	1.75
170	HCG20716 OS=Homo sapiens GN=RPS26 PE=4 SV=1	A0A024RB14_HUMAN (+1)	13 kDa	0	1	1	1	1	2	1	2	1.75
171	Probable ATP-dependent RNA helicase DDX5 OS=Homo sapiens GN=DDX5 PE=1 SV=1	DDX5_HUMAN (+1)	69 kDa	16	1	18	14	21	15	27	23	1.74
172	BAG family molecular chaperone regulator 2 OS=Homo sapiens GN=BAG2 PE=1 SV=1	BAG2_HUMAN (+1)	24 kDa	5	0	1	0	5	0	4	2	1.71429
173	Guanine nucleotide-binding protein G(i) subunit alpha-2 OS=Homo sapiens GN=GNAI2 PE=1 SV=3	GNAI2_HUMAN	40 kDa	3	0	4	6	7	7	4	5	1.71429
174	Transportin 1, isoform CRA_a OS=Homo sapiens GN=TNPO1 PE=4 SV=1	A0A024RAM0_HUMAN (+1)	102 kDa	2	2	2	3	4	5	4	3	1.7
175	60S ribosomal protein L13a (Fragment) OS=Homo sapiens GN=RPL13A PE=1 SV=2	M0QYS1_HUMAN	24 kDa	3	1	1	3	4	3	4	3	1.66667
176	Nuclear RNA export factor 1 OS=Homo sapiens GN=NXF1 PE=1 SV=1	NXF1_HUMAN	70 kDa	3	0	2	0	4	0	5	0	1.66667
177	Alpha thalassemia/mental retardation syndrome X-linked OS=Homo sapiens GN=ATRX PE=4 SV=1	A4LAA3_HUMAN (+1)	283 kDa	3	0	2	0	3	0	6	0	1.66667
178	Mitochondrial glutamate carrier 1 OS=Homo sapiens GN=SLC25A22 PE=1 SV=1	GHC1_HUMAN	34 kDa	2	0	0	0	3	0	1	0	1.66667
179	Microsomal glutathione S-transferase 3, isoform CRA_a OS=Homo sapiens GN=MGST3 PE=4 SV=1	A0A024R8Z1_HUMAN (+3)	17 kDa	2	0	0	0	1	1	2	0	1.66667
180	28S ribosomal protein S18b, mitochondrial OS=Homo sapiens GN=MRPS18B PE=1 SV=1	RT18B_HUMAN (+1)	29 kDa	2	0	0	0	1	0	2	1	1.66667
181	NADH-ubiquinone oxidoreductase chain 5 OS=Homo sapiens GN=ND5 PE=3 SV=1	A0A059RS62_HUMAN	67 kDa	1	1	0	0	2	1	1	0	1.66667
182	ADP-ribosylation factor-like protein 6-interacting protein 4 OS=Homo sapiens GN=ARL6IP4 PE=1 SV=2	AR6P4_HUMAN	45 kDa	1	0	2	2	2	3	1	3	1.66667
183	Golgi autoantigen, golgin subfamily a, 2, isoform CRA_a OS=Homo sapiens GN=GOLGA2 PE=1 SV=1	A0A0C4DGS5_HUMAN (+1)	112 kDa	1	0	1	0	3	0	1	0	1.66667
184	Prenylcysteine oxidase 1 OS=Homo sapiens GN=PCYOX1 PE=1 SV=3	PCYOX_HUMAN (+1)	57 kDa	1	0	1	0	3	0	1	0	1.66667
185	Actin-like protein 6A OS=Homo sapiens GN=ACTL6A PE=1 SV=1	ACL6A_HUMAN (+2)	47 kDa	1	0	1	0	2	1	1	0	1.66667
186	YLP motif-containing protein 1 OS=Homo sapiens GN=YLPM1 PE=1 SV=3	YLPM1_HUMAN	220 kDa	1	0	1	0	2	0	2	0	1.66667
187	NADH dehydrogenase (Ubiquinone) 1 beta subcomplex, 3, 12kDa, isoform CRA_a OS=Homo sapiens GN=NDUFB3 PE=4 SV=1	A0A024R413_HUMAN (+1)	11 kDa	1	0	1	0	2	0	2	0	1.66667
188	Putative methyltransferase C9orf114 OS=Homo sapiens GN=C9orf114 PE=1 SV=3	CI114_HUMAN	42 kDa	1	0	1	0	2	0	1	1	1.66667
189	DnaJ homolog subfamily C member 10 OS=Homo sapiens GN=DNAJC10 PE=1 SV=2	DJC10_HUMAN (+2)	91 kDa	1	0	1	0	1	0	2	1	1.66667
190	Golgin subfamily A member 4 (Fragment) OS=Homo sapiens GN=GOLGA4 PE=1 SV=1	H0Y6I0_HUMAN	247 kDa	0	1	1	0	1	1	2	0	1.66667
191	Protein phosphatase 1 regulatory subunit OS=Homo sapiens PE=2 SV=1	B2RAH5_HUMAN (+1)	115 kDa	0	1	0	1	1	2	0	1	1.66667
192	Disabled homolog 2, mitogen-responsive phosphoprotein (Drosophila), isoform CRA_a OS=Homo sapiens GN=DAB2 PE=4 SV=1	A0A024R036_HUMAN (+2)	82 kDa	0	1	0	1	0	3	0	1	1.66667
193	Epidermal growth factor receptor pathway substrate 15-like 1, isoform CRA_a OS=Homo sapiens GN=EPS15L1 PE=4 SV=1	A0A024R7G6_HUMAN (+5)	83 kDa	0	1	0	1	0	2	1	1	1.66667
194	Dynein, cytoplasmic 1, light intermediate chain 2, isoform CRA_a OS=Homo sapiens GN=DYNC1LI2 PE=4 SV=1	A0A024R6Z0_HUMAN (+1)	54 kDa	0	1	0	1	0	2	1	1	1.66667
195	Coiled-coil-helix-coiled-coil-helix domain containing 4, isoform CRA_b OS=Homo sapiens GN=CHCHD4 PE=4 SV=1	A0A024R2F8_HUMAN (+2)	17 kDa	0	0	2	0	2	0	2	0	1.66667
196	DnaJ homolog subfamily C member 11 OS=Homo sapiens GN=DNAJC11 PE=1 SV=2	DJC11_HUMAN (+1)	63 kDa	0	0	2	0	1	0	3	0	1.66667
197	Ragulator complex protein LAMTOR1 OS=Homo sapiens GN=LAMTOR1 PE=1 SV=2	LTOR1_HUMAN	18 kDa	0	0	1	1	1	2	1	0	1.66667
198	MHC class I antigen (Fragment) OS=Homo sapiens GN=HLA-C PE=3 SV=1	F6IQL9_HUMAN	40 kDa	0	0	1	1	1	1	1	1	1.66667
199	Delta-1-pyrroline-5-carboxylate synthase OS=Homo sapiens GN=ALDH18A1 PE=1 SV=2	P5CS_HUMAN	87 kDa	3	0	6	1	8	1	7	1	1.63636
200	PAI-1 mRNA-binding protein variant OS=Homo sapiens PE=2 SV=1	Q5VU21_HUMAN (+1)	42 kDa	3	2	1	1	3	4	3	2	1.625
201	Tyrosine-protein kinase BAZ1B OS=Homo sapiens GN=BAZ1B PE=1 SV=2	BAZ1B_HUMAN	171 kDa	3	0	4	0	5	0	7	0	1.625
202	Phosphatidylinositol 4-phosphate 5-kinase type-1 alpha OS=Homo sapiens GN=PIP5K1A PE=1 SV=2	A6PW57_HUMAN	61 kDa	2	1	1	3	4	4	2	2	1.625
203	Probable ATP-dependent RNA helicase DDX46 OS=Homo sapiens GN=DDX46 PE=1 SV=1	A0A0C4DG89_HUMAN (+1)	117 kDa	7	0	2	0	5	3	5	2	1.6
204	Probable 28S rRNA (cytosine(4447)-C(5))-methyltransferase OS=Homo sapiens GN=NOP2 PE=1 SV=2	NOP2_HUMAN	89 kDa	4	0	9	1	12	0	10	1	1.6
205	Ribosomal biogenesis protein LAS1L OS=Homo sapiens GN=LAS1L PE=1 SV=2	LAS1L_HUMAN	83 kDa	3	0	1	0	3	0	4	0	1.6
206	ADP-ribosylation factor 3, isoform CRA_b OS=Homo sapiens GN=ARF3 PE=3 SV=1	A0A024R0Y6_HUMAN (+3)	21 kDa	2	2	0	0	2	3	1	1	1.6
207	Zinc finger Ran-binding domain-containing protein 2 OS=Homo sapiens GN=ZRANB2 PE=1 SV=1	A0A0C4DGV5_HUMAN (+1)	38 kDa	0	1	0	3	0	2	2	3	1.6
208	Guanine nucleotide-binding protein G(k) subunit alpha OS=Homo sapiens GN=GNAI3 PE=1 SV=3	GNAI3_HUMAN	41 kDa	2	2	3	4	4	5	3	6	1.58333
209	40S ribosomal protein S13 OS=Homo sapiens GN=RPS13 PE=1 SV=2	RS13_HUMAN	17 kDa	2	2	3	1	3	3	4	3	1.55556
210	E3 SUMO-protein ligase RanBP2 OS=Homo sapiens GN=RANBP2 PE=1 SV=2	RBP2_HUMAN	358 kDa	5	0	5	0	10	0	5	1	1.54545
211	HCG24487, isoform CRA_c OS=Homo sapiens GN=hCG_24487 PE=3 SV=1	A0A024R261_HUMAN (+5)	21 kDa	5	1	2	3	4	2	7	4	1.5
212	CDW3/SMU1 OS=Homo sapiens GN=SMU1 PE=2 SV=1	A0MNN4_HUMAN (+1)	58 kDa	3	0	2	0	2	0	6	0	1.5
213	cDNA FLJ78260, highly similar to Homo sapiens RNA binding motif protein 4, mRNA OS=Homo sapiens PE=2 SV=1	A8K9U0_HUMAN	40 kDa	2	0	3	0	3	0	3	2	1.5
214	CD59 glycoprotein OS=Homo sapiens GN=CD59 PE=1 SV=1	CD59_HUMAN (+3)	14 kDa	2	0	1	2	1	2	1	4	1.5
215	Lanosterol 14-alpha demethylase OS=Homo sapiens GN=CYP51A1 PE=1 SV=3	CP51A_HUMAN (+1)	57 kDa	2	0	1	0	3	0	2	0	1.5
216	40S ribosomal protein S24 OS=Homo sapiens GN=RPS24 PE=1 SV=1	A0A087WUS0_HUMAN (+2)	15 kDa	1	2	1	1	3	2	1	2	1.5
217	Ribonucleoprotein PTB-binding 1 OS=Homo sapiens GN=RAVER1 PE=1 SV=1	A0A087WZ13_HUMAN (+1)	78 kDa	1	2	0	0	0	0	3	2	1.5
218	DEAH (Asp-Glu-Ala-His) box polypeptide 30, isoform CRA_b OS=Homo sapiens GN=DHX30 PE=4 SV=1	A0A024R2T6_HUMAN (+2)	134 kDa	1	0	4	0	4	0	4	0	1.5
219	Proline-, glutamic acid- and leucine-rich protein 1 OS=Homo sapiens GN=PELP1 PE=1 SV=2	C9JFV4_HUMAN (+1)	125 kDa	1	0	4	0	4	0	3	1	1.5
220	DNA-directed RNA polymerase OS=Homo sapiens GN=POLR2A PE=1 SV=1	A0A0C4DGZ0_HUMAN (+1)	217 kDa	1	0	2	0	4	0	1	0	1.5
221	Zinc finger CCCH domain-containing protein 11A OS=Homo sapiens GN=ZC3H11A PE=1 SV=3	ZC11A_HUMAN (+1)	89 kDa	1	0	2	0	3	0	2	0	1.5
222	Nucleolar protein 10 OS=Homo sapiens GN=NOL10 PE=1 SV=1	NOL10_HUMAN	80 kDa	1	0	2	0	3	0	2	0	1.5
223	Mitochondrial ribosomal protein L49, isoform CRA_b OS=Homo sapiens GN=MRPL49 PE=4 SV=1	A0A024R578_HUMAN (+1)	19 kDa	1	0	2	0	3	0	2	0	1.5
224	U4/U6 small nuclear ribonucleoprotein Prp4 OS=Homo sapiens GN=PRPF4 PE=1 SV=2	PRP4_HUMAN (+4)	58 kDa	1	0	2	0	3	0	2	0	1.5
225	CDW4/GRWD1 OS=Homo sapiens GN=GRWD1 PE=2 SV=1	A0MNN5_HUMAN (+2)	49 kDa	1	0	1	1	3	2	0	0	1.5
226	Membrane-associated progesterone receptor component 2 OS=Homo sapiens GN=PGRMC2 PE=1 SV=1	PGRC2_HUMAN	24 kDa	1	0	1	1	3	0	2	0	1.5
227	Coiled-coil domain-containing protein 51 OS=Homo sapiens GN=CCDC51 PE=1 SV=2	CCD51_HUMAN	46 kDa	1	0	1	1	3	0	2	0	1.5
228	Ras-GTPase activating protein SH3 domain-binding protein 2, isoform CRA_b OS=Homo sapiens GN=G3BP2 PE=4 SV=1	A0A024RDB2_HUMAN (+1)	51 kDa	1	0	1	1	1	1	2	1	1.5
229	Hydroxysteroid (17-beta) dehydrogenase 12, isoform CRA_a OS=Homo sapiens GN=HSD17B12 PE=3 SV=1	D3DR22_HUMAN	39 kDa	1	0	0	0	2	0	0	0	1.5
230	Ribosome production factor 1 OS=Homo sapiens GN=RPF1 PE=1 SV=2	RPF1_HUMAN	40 kDa	1	0	0	0	2	0	0	0	1.5
231	Mannose-P-dolichol utilization defect 1 protein OS=Homo sapiens GN=MPDU1 PE=1 SV=1	A0A087WV81_HUMAN (+14)	32 kDa	1	0	0	0	1	0	1	0	1.5
232	TAP binding protein (Tapasin), isoform CRA_c OS=Homo sapiens GN=TAPBP PE=4 SV=1	A0A024RCT1_HUMAN (+5)	48 kDa	1	0	0	0	1	0	1	0	1.5
233	39S ribosomal protein L22, mitochondrial OS=Homo sapiens GN=MRPL22 PE=1 SV=1	A0A0C4DGX2_HUMAN (+3)	26 kDa	1	0	0	0	1	0	1	0	1.5
234	Histone-lysine N-methyltransferase NSD3 OS=Homo sapiens GN=WHSC1L1 PE=1 SV=1	NSD3_HUMAN	162 kDa	1	0	0	0	1	0	1	0	1.5
235	RPS21 protein (Fragment) OS=Homo sapiens GN=RPS21 PE=2 SV=1	Q6FGH5_HUMAN (+2)	9 kDa	1	0	0	0	0	1	0	1	1.5
236	Klf5 isoform d OS=Homo sapiens GN=Klf5 PE=2 SV=1	A0A0A0N0M4_HUMAN (+3)	50 kDa	1	0	0	0	0	0	2	0	1.5
237	ATP-dependent RNA helicase DDX50 OS=Homo sapiens GN=DDX50 PE=1 SV=1	A0A087WVC1_HUMAN	82 kDa	1	0	0	0	0	0	2	0	1.5
238	Midasin OS=Homo sapiens GN=MDN1 PE=1 SV=2	MDN1_HUMAN	633 kDa	1	0	0	0	0	0	1	1	1.5
239	DDB1- and CUL4-associated factor 11 OS=Homo sapiens GN=DCAF11 PE=1 SV=1	DCA11_HUMAN	62 kDa	0	4	0	3	0	5	1	5	1.5
240	CDC37 cell division cycle 37 homolog (S. cerevisiae), isoform CRA_a OS=Homo sapiens GN=CDC37 PE=4 SV=1	A0A024R7B7_HUMAN (+2)	44 kDa	0	1	0	0	1	1	0	0	1.5
241	Glutaredoxin (Thioltransferase), isoform CRA_c OS=Homo sapiens GN=GLRX PE=4 SV=1	A0A024RAM2_HUMAN (+1)	12 kDa	0	1	0	0	0	2	0	0	1.5
242	Basic leucine zipper and W2 domains 2, isoform CRA_a OS=Homo sapiens GN=BZW2 PE=4 SV=1	A0A024RA42_HUMAN (+4)	48 kDa	0	1	0	0	0	2	0	0	1.5
243	Proteasome subunit alpha type-5 OS=Homo sapiens GN=PSMA5 PE=1 SV=3	PSA5_HUMAN (+1)	26 kDa	0	1	0	0	0	1	0	1	1.5
244	TUBB6 protein OS=Homo sapiens GN=TUBB6 PE=2 SV=1	Q2NKY5_HUMAN	50 kDa	0	1	0	0	0	1	0	1	1.5
245	Glutathione S-transferase Mu 4 OS=Homo sapiens GN=GSTM4 PE=1 SV=1	A0A0A0MR85_HUMAN (+1)	26 kDa	0	0	1	2	1	2	1	1	1.5
246	NADH dehydrogenase [ubiquinone] 1 beta subcomplex subunit 7 OS=Homo sapiens GN=NDUFB7 PE=1 SV=4	NDUB7_HUMAN	16 kDa	0	0	1	0	2	0	0	0	1.5
247	39S ribosomal protein L47, mitochondrial OS=Homo sapiens GN=MRPL47 PE=1 SV=2	RM47_HUMAN	29 kDa	0	0	1	0	2	0	0	0	1.5
248	Probable dimethyladenosine transferase OS=Homo sapiens GN=DIMT1 PE=1 SV=1	DIM1_HUMAN (+1)	35 kDa	0	0	1	0	2	0	0	0	1.5
249	HIV Tat-specific factor 1 OS=Homo sapiens GN=HTATSF1 PE=1 SV=1	HTSF1_HUMAN (+1)	86 kDa	0	0	1	0	2	0	0	0	1.5
250	Vesicle-fusing ATPase OS=Homo sapiens GN=NSF PE=1 SV=3	NSF_HUMAN (+5)	83 kDa	0	0	1	0	1	1	0	0	1.5
251	Exosome complex component RRP40 OS=Homo sapiens GN=EXOSC3 PE=1 SV=3	EXOS3_HUMAN	30 kDa	0	0	1	0	1	0	1	0	1.5
252	Transcriptional repressor CTCF OS=Homo sapiens GN=CTCF PE=1 SV=1	CTCF_HUMAN	83 kDa	0	0	1	0	1	0	1	0	1.5
253	Integrin alpha-3 OS=Homo sapiens GN=ITGA3 PE=1 SV=5	ITA3_HUMAN (+2)	117 kDa	0	0	1	0	1	0	1	0	1.5
254	Mitochondrial import inner membrane translocase subunit Tim13 OS=Homo sapiens GN=TIMM13 PE=1 SV=1	TIM13_HUMAN	11 kDa	0	0	1	0	0	0	2	0	1.5
255	Protein FAM83B OS=Homo sapiens GN=FAM83B PE=1 SV=1	FA83B_HUMAN	115 kDa	0	0	1	0	0	0	1	1	1.5
256	Protein FAM162A OS=Homo sapiens GN=FAM162A PE=1 SV=2	F162A_HUMAN (+1)	17 kDa	0	0	0	1	2	0	0	0	1.5
257	Syntaxin-4 OS=Homo sapiens GN=STX4 PE=1 SV=2	STX4_HUMAN	34 kDa	0	0	0	1	2	0	0	0	1.5
258	Putative uncharacterized protein DKFZp586L2318 OS=Homo sapiens GN=DKFZp586L2318 PE=2 SV=1	Q8NDD5_HUMAN (+1)	14 kDa	0	0	0	1	2	0	0	0	1.5
259	S-adenosylmethionine synthase isoform type-2 OS=Homo sapiens GN=MAT2A PE=1 SV=1	METK2_HUMAN	44 kDa	0	0	0	1	0	2	0	0	1.5
260	Caprin-1 OS=Homo sapiens GN=CAPRIN1 PE=1 SV=2	CAPR1_HUMAN	78 kDa	4	1	4	3	6	3	7	2	1.46154
261	Heterogeneous nuclear ribonucleoprotein M OS=Homo sapiens GN=HNRNPM PE=1 SV=3	HNRPM_HUMAN	78 kDa	16	4	17	12	16	16	18	22	1.46
262	L1 cell adhesion molecule (Fragment) OS=Homo sapiens GN=L1CAM PE=2 SV=1	Q7Z3Z9_HUMAN (+2)	140 kDa	4	0	5	1	5	1	8	1	1.45455
263	Ras-related protein Ral-A OS=Homo sapiens GN=RALA PE=1 SV=1	RALA_HUMAN	24 kDa	3	2	3	2	4	5	3	3	1.45455
264	Zinc finger CCCH-type antiviral protein 1 OS=Homo sapiens GN=ZC3HAV1 PE=1 SV=3	ZCCHV_HUMAN	101 kDa	3	2	2	3	1	2	5	7	1.45455
265	Sideroflexin-1 OS=Homo sapiens GN=SFXN1 PE=1 SV=4	SFXN1_HUMAN	36 kDa	3	1	5	1	8	1	6	0	1.45455
266	Signal recognition particle receptor beta subunit OS=Homo sapiens GN=SRPRB PE=2 SV=1	Q549N5_HUMAN (+1)	30 kDa	3	0	3	2	8	1	3	0	1.44444
267	Cell division cycle 5-like protein OS=Homo sapiens GN=CDC5L PE=1 SV=2	CDC5L_HUMAN (+1)	92 kDa	4	0	2	0	3	0	6	0	1.42857
268	SNW domain-containing protein 1 OS=Homo sapiens GN=SNW1 PE=1 SV=1	SNW1_HUMAN	61 kDa	3	0	3	0	4	0	3	2	1.42857
269	Kinesin-like protein KIF14 OS=Homo sapiens GN=KIF14 PE=1 SV=1	KIF14_HUMAN	186 kDa	0	0	0	6	1	4	1	3	1.42857
270	Nuclear mitotic apparatus protein 1, isoform CRA_a OS=Homo sapiens GN=NUMA1 PE=4 SV=1	A0A024R5M9_HUMAN	237 kDa	17	0	14	1	21	0	25	0	1.42424
271	Epididymis tissue sperm binding protein Li 3a OS=Homo sapiens PE=1 SV=1	E9KL35_HUMAN (+1)	35 kDa	8	3	7	7	11	6	11	8	1.42308
272	40S ribosomal protein S11 OS=Homo sapiens GN=RPS11 PE=1 SV=3	RS11_HUMAN	18 kDa	2	3	2	4	4	3	4	5	1.41667
273	Metadherin, isoform CRA_a OS=Homo sapiens GN=MTDH PE=4 SV=1	A0A024R9D2_HUMAN (+1)	64 kDa	5	0	8	1	12	1	7	0	1.4
274	Actinin, alpha 1, isoform CRA_a OS=Homo sapiens GN=ACTN1 PE=4 SV=1	A0A024R694_HUMAN (+1)	103 kDa	4	8	1	6	3	13	1	10	1.4
275	Dolichol-phosphate mannosyltransferase subunit 1 OS=Homo sapiens GN=DPM1 PE=1 SV=1	Q5QPK2_HUMAN	32 kDa	2	0	2	0	5	0	1	0	1.4
276	Heme oxygenase 2 OS=Homo sapiens GN=HMOX2 PE=1 SV=2	HMOX2_HUMAN (+3)	36 kDa	2	0	2	0	4	0	2	0	1.4
277	Plasma membrane citrate carrier OS=Homo sapiens GN=SLC25A1 PE=2 SV=1	D9HTE9_HUMAN (+2)	35 kDa	2	0	2	0	3	1	2	0	1.4
278	Serum paraoxonase/arylesterase 2 OS=Homo sapiens GN=PON2 PE=1 SV=1	J3QT77_HUMAN (+1)	38 kDa	2	0	2	0	3	0	3	0	1.4
279	Transmembrane emp24 protein transport domain containing 9, isoform CRA_a OS=Homo sapiens GN=TMED9 PE=3 SV=1	A0A024R7M0_HUMAN (+2)	27 kDa	2	0	2	0	3	0	3	0	1.4
280	A-kinase anchor protein 8 OS=Homo sapiens GN=AKAP8 PE=1 SV=1	AKAP8_HUMAN (+1)	76 kDa	2	0	1	1	4	0	1	1	1.4
281	NADH-cytochrome b5 reductase 3 OS=Homo sapiens GN=CYB5R3 PE=1 SV=3	NB5R3_HUMAN	34 kDa	2	0	1	1	3	1	2	0	1.4
282	tRNA (cytosine(34)-C(5))-methyltransferase OS=Homo sapiens GN=NSUN2 PE=1 SV=2	NSUN2_HUMAN	86 kDa	1	1	2	0	1	2	1	2	1.4
283	RPLP1 protein OS=Homo sapiens GN=RPLP1 PE=2 SV=1	Q6FG99_HUMAN	12 kDa	1	1	0	2	1	2	1	2	1.4
284	U4/U6.U5 tri-snRNP-associated protein 1 OS=Homo sapiens GN=SART1 PE=1 SV=1	SNUT1_HUMAN	90 kDa	1	0	3	0	4	0	2	0	1.4
285	Eukaryotic translation initiation factor 3 subunit E OS=Homo sapiens GN=EIF3E PE=1 SV=1	EIF3E_HUMAN (+1)	52 kDa	0	2	1	1	0	2	2	2	1.4
286	Prostaglandin E synthase 3 (Cytosolic), isoform CRA_a OS=Homo sapiens GN=PTGES3 PE=4 SV=1	A0A024RB32_HUMAN (+3)	19 kDa	0	2	0	2	0	2	1	3	1.4
287	RNA-binding protein 14 OS=Homo sapiens GN=RBM14 PE=1 SV=2	RBM14_HUMAN	69 kDa	6	0	9	2	7	1	11	5	1.38889
288	Torsin-1A-interacting protein 1 OS=Homo sapiens GN=TOR1AIP1 PE=1 SV=1	J3KN66_HUMAN	68 kDa	4	0	3	0	5	0	5	0	1.375
289	LanC lantibiotic synthetase component C-like 1 (Bacterial), isoform CRA_b OS=Homo sapiens GN=LANCL1 PE=4 SV=1	A0A024R3Z5_HUMAN (+3)	46 kDa	2	3	0	2	1	7	0	2	1.375
290	60S ribosomal protein L36 OS=Homo sapiens GN=RPL36 PE=1 SV=3	RL36_HUMAN	12 kDa	2	1	2	2	2	3	4	1	1.375
291	WD repeat domain 3, isoform CRA_b OS=Homo sapiens GN=WDR3 PE=2 SV=1	Q5TDG3_HUMAN (+1)	106 kDa	2	0	5	0	6	0	4	0	1.375
292	Tubulin alpha-1C chain OS=Homo sapiens GN=TUBA1C PE=1 SV=1	TBA1C_HUMAN	50 kDa	1	3	1	2	3	3	2	2	1.375
293	cDNA, FLJ93510, highly similar to Homo sapiens JTV1 gene (JTV1), mRNA OS=Homo sapiens PE=2 SV=1	B2R7M3_HUMAN	35 kDa	1	1	1	4	3	3	3	1	1.375
294	Exportin-2 OS=Homo sapiens GN=CSE1L PE=1 SV=3	XPO2_HUMAN	110 kDa	6	10	7	11	9	19	5	14	1.37143
295	RPL21 protein OS=Homo sapiens GN=RPL21 PE=2 SV=1	Q6IAX2_HUMAN (+1)	19 kDa	3	2	2	3	3	4	3	4	1.36364
296	40S ribosomal protein S9 OS=Homo sapiens GN=RPS9 PE=3 SV=1	A0A024R4M0_HUMAN (+1)	23 kDa	6	3	4	3	7	5	6	4	1.35294
297	Epididymis luminal protein 112 OS=Homo sapiens GN=RPS27A PE=2 SV=1	B2RDW1_HUMAN (+2)	18 kDa	3	1	3	4	3	3	4	5	1.33333
298	cDNA FLJ55441, highly similar to Nuclear pore complex protein Nup133 OS=Homo sapiens PE=2 SV=1	B4E206_HUMAN	127 kDa	3	0	4	1	7	0	4	0	1.33333
299	RAB11A, member RAS oncogene family, isoform CRA_a OS=Homo sapiens GN=RAB11A PE=3 SV=1	A0A024R5Z8_HUMAN (+1)	24 kDa	3	0	2	3	4	3	4	0	1.33333
300	DEAD (Asp-Glu-Ala-Asp) box polypeptide 23, isoform CRA_b OS=Homo sapiens GN=DDX23 PE=3 SV=1	A0A024R0Z3_HUMAN (+3)	96 kDa	2	0	3	0	5	0	2	0	1.33333
301	Zinc finger protein 638 OS=Homo sapiens GN=ZNF638 PE=1 SV=2	ZN638_HUMAN	221 kDa	2	0	0	0	2	0	1	0	1.33333
302	Procollagen-lysine 1, 2-oxoglutarate 5-dioxygenase 1, isoform CRA_a OS=Homo sapiens GN=PLOD1 PE=4 SV=1	A0A024R4H0_HUMAN (+3)	84 kDa	2	0	0	0	1	0	2	0	1.33333
303	Leucine zipper protein 1 OS=Homo sapiens GN=LUZP1 PE=1 SV=2	LUZP1_HUMAN	120 kDa	2	0	0	0	0	0	1	2	1.33333
304	60S ribosomal protein L35 OS=Homo sapiens GN=RPL35 PE=1 SV=2	RL35_HUMAN	15 kDa	1	2	3	2	2	3	3	3	1.33333
305	Nesprin-2 OS=Homo sapiens GN=SYNE2 PE=1 SV=1	A0A0A0MRE3_HUMAN (+1)	788 kDa	1	1	2	1	3	2	1	1	1.33333
306	Remodeling and spacing factor 1 OS=Homo sapiens GN=RSF1 PE=1 SV=2	RSF1_HUMAN	164 kDa	1	1	0	0	2	0	1	0	1.33333
307	cDNA FLJ61206, highly similar to Homo sapiens multiple substrate lipid kinase (MULK), mRNA OS=Homo sapiens PE=2 SV=1	B4E2Z8_HUMAN	44 kDa	1	0	1	0	3	0	0	0	1.33333
308	Cirhin OS=Homo sapiens GN=CIRH1A PE=1 SV=1	CIR1A_HUMAN (+1)	77 kDa	1	0	1	0	2	0	1	0	1.33333
309	Extended synaptotagmin-2 (Fragment) OS=Homo sapiens GN=ESYT2 PE=1 SV=1	H7BXI1_HUMAN	98 kDa	1	0	1	0	2	0	1	0	1.33333
310	Delta(24)-sterol reductase OS=Homo sapiens GN=Nbla03646 PE=1 SV=1	Q3LIE7_HUMAN	49 kDa	1	0	1	0	2	0	1	0	1.33333
311	SWI/SNF related, matrix associated, actin dependent regulator of chromatin, subfamily c, member 2, isoform CRA_a OS=Homo sapiens GN=SMARCC2 PE=4 SV=1	A0A024RB22_HUMAN (+4)	133 kDa	1	0	1	0	2	0	1	0	1.33333
312	Transmembrane protein 85, isoform CRA_b OS=Homo sapiens GN=TMEM85 PE=4 SV=1	A0A024R9N3_HUMAN (+5)	20 kDa	1	0	1	0	2	0	1	0	1.33333
313	Splicing factor, arginine/serine-rich 5, isoform CRA_a OS=Homo sapiens GN=SFRS5 PE=4 SV=1	A0A024R6D8_HUMAN (+1)	31 kDa	1	0	1	0	2	0	0	1	1.33333
314	Cytochrome b-c1 complex subunit 6, mitochondrial OS=Homo sapiens GN=UQCRH PE=1 SV=2	QCR6_HUMAN	11 kDa	1	0	1	0	1	0	2	0	1.33333
315	Peptidyl-prolyl cis-trans isomerase G OS=Homo sapiens GN=PPIG PE=1 SV=1	E9PG73_HUMAN (+4)	87 kDa	1	0	1	0	1	0	2	0	1.33333
316	Cytochrome c oxidase subunit 7A2, mitochondrial OS=Homo sapiens GN=COX7A2 PE=1 SV=1	CX7A2_HUMAN (+4)	9 kDa	0	0	2	0	2	1	0	0	1.33333
317	Beta-1,4-galactosyltransferase 1 OS=Homo sapiens GN=B4GALT1 PE=1 SV=5	B4GT1_HUMAN (+2)	44 kDa	0	0	2	0	2	0	1	0	1.33333
318	Armadillo repeat-containing protein 1 OS=Homo sapiens GN=ARMC1 PE=1 SV=1	ARMC1_HUMAN	31 kDa	0	0	2	0	2	0	1	0	1.33333
319	Survival of motor neuron-related-splicing factor 30 OS=Homo sapiens GN=SMNDC1 PE=1 SV=1	SPF30_HUMAN	27 kDa	0	0	2	0	2	0	1	0	1.33333
320	Mitochondrial ribosomal protein L4, isoform CRA_a OS=Homo sapiens GN=MRPL4 PE=3 SV=1	A0A024R7C5_HUMAN (+3)	35 kDa	0	0	2	0	2	0	1	0	1.33333
321	Ferritin OS=Homo sapiens GN=FTH1 PE=3 SV=1	A0A024R525_HUMAN (+5)	21 kDa	0	0	1	1	1	1	0	1	1.33333
322	HECT, UBA and WWE domain containing 1, isoform CRA_c OS=Homo sapiens GN=HUWE1 PE=4 SV=1	A0A024R9U8_HUMAN (+2)	481 kDa	0	0	0	2	1	1	1	0	1.33333
323	Translocase of inner mitochondrial membrane 50 homolog (Yeast), isoform CRA_b OS=Homo sapiens GN=TIMM50 PE=4 SV=1	A0A024R0M6_HUMAN	50 kDa	4	0	3	2	5	1	6	0	1.3
324	14-3-3 protein theta OS=Homo sapiens GN=YWHAQ PE=1 SV=1	1433T_HUMAN	28 kDa	2	4	0	3	5	5	0	2	1.3
325	ATP-dependent RNA helicase DDX3X OS=Homo sapiens GN=DDX3X PE=2 SV=1	B5BTY4_HUMAN (+2)	73 kDa	14	2	16	8	12	5	17	18	1.29268
326	ATP-binding cassette sub-family D member 3 OS=Homo sapiens GN=ABCD3 PE=1 SV=1	ABCD3_HUMAN	75 kDa	4	0	2	0	4	0	4	0	1.28571
327	40S ribosomal protein S15 OS=Homo sapiens GN=RPS15 PE=1 SV=1	K7ELC2_HUMAN	18 kDa	2	1	2	1	3	1	2	2	1.28571
328	HCG26477 OS=Homo sapiens GN=RPS28 PE=2 SV=1	B2R4R9_HUMAN (+1)	8 kDa	2	1	2	1	2	2	2	2	1.28571
329	Ribosomal protein S23, isoform CRA_a OS=Homo sapiens GN=RPS23 PE=2 SV=1	A8K517_HUMAN (+1)	16 kDa	2	0	2	2	2	2	2	2	1.28571
330	Ras-related protein Rab-7a OS=Homo sapiens GN=RAB7A PE=1 SV=1	RAB7A_HUMAN	23 kDa	5	2	5	5	8	4	5	5	1.27778
331	Cell division cycle 42 (GTP binding protein, 25kDa), isoform CRA_a OS=Homo sapiens GN=CDC42 PE=3 SV=1	A0A024RAE4_HUMAN (+2)	21 kDa	3	1	3	3	4	3	3	3	1.27273
332	Serine/arginine repetitive matrix protein 2 OS=Homo sapiens GN=SRRM2 PE=1 SV=2	SRRM2_HUMAN	300 kDa	13	0	15	8	15	2	20	9	1.27027
333	AP complex subunit beta OS=Homo sapiens PE=2 SV=1	A8K916_HUMAN (+3)	106 kDa	14	8	14	23	18	22	15	20	1.26667
334	RAB14, member RAS oncogene family, isoform CRA_a OS=Homo sapiens GN=RAB14 PE=3 SV=1	A0A024R845_HUMAN (+1)	24 kDa	6	2	3	3	7	3	6	2	1.26667
335	60S ribosomal protein L13 OS=Homo sapiens GN=RPL13 PE=2 SV=1	A8K4C8_HUMAN (+2)	24 kDa	5	3	3	3	3	5	5	5	1.26667
336	Heat shock protein beta-1 OS=Homo sapiens GN=HSPB1 PE=1 SV=2	HSPB1_HUMAN (+1)	23 kDa	5	4	6	8	5	7	8	9	1.25
337	Cytochrome c oxidase subunit 4 isoform 1, mitochondrial OS=Homo sapiens GN=COX4I1 PE=1 SV=1	COX41_HUMAN	20 kDa	5	0	6	4	6	2	7	4	1.25
338	Nuclease-sensitive element-binding protein 1 OS=Homo sapiens GN=YBX1 PE=1 SV=2	A0A087X1S2_HUMAN (+1)	35 kDa	4	1	5	5	7	3	6	3	1.25
339	Treacle protein OS=Homo sapiens GN=TCOF1 PE=1 SV=3	TCOF_HUMAN	152 kDa	4	0	3	12	4	0	4	16	1.25
340	U2 snRNP-associated SURP motif-containing protein OS=Homo sapiens GN=U2SURP PE=1 SV=2	SR140_HUMAN	118 kDa	3	0	4	0	5	0	4	0	1.25
341	Bifunctional glutamate/proline--tRNA ligase OS=Homo sapiens GN=EPRS PE=1 SV=5	SYEP_HUMAN	171 kDa	2	6	2	5	3	6	5	5	1.25
342	ATP-dependent RNA helicase DDX54 OS=Homo sapiens GN=DDX54 PE=1 SV=2	DDX54_HUMAN	99 kDa	2	0	5	0	4	0	3	2	1.25
343	WD repeat-containing protein 43 OS=Homo sapiens GN=WDR43 PE=1 SV=3	WDR43_HUMAN	75 kDa	2	0	4	1	5	0	4	0	1.25
344	Gem-associated protein 4 OS=Homo sapiens GN=GEMIN4 PE=1 SV=2	GEMI4_HUMAN (+1)	120 kDa	1	1	1	0	2	0	1	1	1.25
345	Mannosyl-oligosaccharide glucosidase OS=Homo sapiens GN=MOGS PE=1 SV=5	MOGS_HUMAN (+1)	92 kDa	1	0	2	0	3	0	1	0	1.25
346	cDNA FLJ57399, highly similar to HIV-1 Rev-binding protein 2 OS=Homo sapiens PE=2 SV=1	B4DMS5_HUMAN	20 kDa	1	0	2	0	3	0	1	0	1.25
347	HCG24991, isoform CRA_a OS=Homo sapiens GN=hCG_24991 PE=3 SV=1	A0A024RB27_HUMAN (+2)	23 kDa	1	0	2	0	3	0	1	0	1.25
348	Scaffold attachment factor B2 OS=Homo sapiens GN=SAFB2 PE=1 SV=1	SAFB2_HUMAN	107 kDa	1	0	2	0	2	0	2	0	1.25
349	Sphingosine-1-phosphate phosphatase 1 OS=Homo sapiens GN=SGPP1 PE=1 SV=2	SGPP1_HUMAN	49 kDa	1	0	2	0	2	0	2	0	1.25
350	Reticulocalbin-2 OS=Homo sapiens GN=RCN2 PE=1 SV=1	RCN2_HUMAN	37 kDa	1	0	1	1	1	1	2	0	1.25
351	Disks large homolog 5 OS=Homo sapiens GN=DLG5 PE=1 SV=4	DLG5_HUMAN	214 kDa	1	0	1	1	1	1	1	1	1.25
352	Cold shock domain protein A, isoform CRA_a OS=Homo sapiens GN=CSDA PE=4 SV=1	A0A024RAQ1_HUMAN (+2)	40 kDa	1	0	1	1	1	1	1	1	1.25
353	Proteasome activator complex subunit 1 OS=Homo sapiens GN=PSME1 PE=1 SV=1	PSME1_HUMAN (+1)	29 kDa	0	3	0	0	0	4	0	0	1.25
354	MHC class I antigen (Fragment) OS=Homo sapiens GN=HLA-B PE=3 SV=1	Q5NTB0_HUMAN	32 kDa	0	2	1	0	1	1	1	1	1.25
355	mRNA export factor OS=Homo sapiens GN=RAE1 PE=1 SV=1	E9PQ57_HUMAN	48 kDa	0	1	2	0	2	0	2	0	1.25
356	Probable ATP-dependent RNA helicase DDX6 OS=Homo sapiens GN=DDX6 PE=1 SV=2	DDX6_HUMAN (+1)	54 kDa	0	1	1	1	1	1	1	1	1.25
357	Coiled-coil domain-containing protein 86 OS=Homo sapiens GN=CCDC86 PE=1 SV=1	CCD86_HUMAN	40 kDa	0	0	3	0	1	0	3	0	1.25
358	40S ribosomal protein S3 OS=Homo sapiens GN=RPS3 PE=1 SV=2	RS3_HUMAN	27 kDa	8	7	11	6	10	9	12	9	1.24242
359	AP-2 complex subunit alpha-1 OS=Homo sapiens GN=AP2A1 PE=1 SV=3	AP2A1_HUMAN	108 kDa	14	9	11	19	14	19	14	19	1.24074
360	Importin subunit alpha OS=Homo sapiens GN=KPNA2 PE=1 SV=1	Q7Z726_HUMAN	58 kDa	7	2	5	2	6	2	10	2	1.23529
361	Reticulon OS=Homo sapiens GN=RTN4 PE=1 SV=1	F8W914_HUMAN	37 kDa	4	1	5	6	7	4	5	4	1.23529
362	Coronin OS=Homo sapiens PE=2 SV=1	B3KN06_HUMAN	53 kDa	4	3	1	4	5	3	1	6	1.23077
363	Eukaryotic translation initiation factor 6 OS=Homo sapiens GN=EIF6 PE=1 SV=1	IF6_HUMAN	27 kDa	4	0	2	2	4	2	3	1	1.22222
364	NADH dehydrogenase [ubiquinone] 1 alpha subcomplex subunit 8 OS=Homo sapiens GN=NDUFA8 PE=1 SV=3	NDUA8_HUMAN	20 kDa	3	1	3	1	3	1	3	3	1.22222
365	Protein ELYS OS=Homo sapiens GN=AHCTF1 PE=1 SV=3	ELYS_HUMAN	253 kDa	3	0	5	0	5	0	5	0	1.22222
366	Full-length cDNA 5-PRIME end of clone CS0DF013YM24 of Fetal brain of Homo sapiens (Human) variant (Fragment) OS=Homo sapiens PE=2 SV=1	Q53GF9_HUMAN	26 kDa	3	0	4	1	4	1	5	0	1.22222
367	KH domain-containing, RNA-binding, signal transduction-associated protein 1 OS=Homo sapiens GN=KHDRBS1 PE=1 SV=1	KHDR1_HUMAN	48 kDa	3	0	3	2	4	1	4	1	1.22222
368	Spectrin beta chain, non-erythrocytic 2 OS=Homo sapiens GN=SPTBN2 PE=1 SV=3	SPTN2_HUMAN	271 kDa	12	19	8	20	9	30	7	26	1.21667
369	NADPH--cytochrome P450 reductase OS=Homo sapiens PE=2 SV=1	A8K3B4_HUMAN (+3)	77 kDa	7	0	5	1	9	1	6	0	1.21429
370	HCG2001986, isoform CRA_a OS=Homo sapiens GN=hCG_2001986 PE=4 SV=1	A0A024R5X2_HUMAN (+2)	50 kDa	4	0	6	3	5	3	3	5	1.21429
371	HCG1994130, isoform CRA_a OS=Homo sapiens GN=hCG_1994130 PE=2 SV=1	B2R4W8_HUMAN (+1)	15 kDa	3	3	2	5	4	3	5	4	1.21429
372	Ribosomal protein L3 OS=Homo sapiens GN=RPL3 PE=2 SV=1	Q96QL0_HUMAN (+1)	46 kDa	4	2	7	5	4	4	10	4	1.21053
373	HCG1991735, isoform CRA_a OS=Homo sapiens GN=hCG_1991735 PE=4 SV=1	A0A024RC65_HUMAN (+2)	189 kDa	5	13	1	10	6	17	6	6	1.2
374	Cytochrome c oxidase subunit 5A, mitochondrial OS=Homo sapiens GN=COX5A PE=1 SV=2	COX5A_HUMAN	17 kDa	5	2	4	3	6	3	5	3	1.2
375	H/ACA ribonucleoprotein complex subunit 4 OS=Homo sapiens GN=DKC1 PE=1 SV=3	DKC1_HUMAN	58 kDa	5	0	4	0	5	0	6	0	1.2
376	40S ribosomal protein S3a OS=Homo sapiens GN=RPS3A PE=2 SV=1	Q6NXR8_HUMAN (+1)	30 kDa	4	3	9	8	9	7	6	7	1.2
377	G3BP protein OS=Homo sapiens GN=G3BP PE=2 SV=1	Q6FI03_HUMAN	52 kDa	4	1	3	1	5	1	4	1	1.2
378	NADH dehydrogenase [ubiquinone] iron-sulfur protein 3, mitochondrial OS=Homo sapiens GN=NDUFS3 PE=1 SV=1	NDUS3_HUMAN	30 kDa	4	0	8	2	9	3	3	2	1.2
379	SAFB protein OS=Homo sapiens GN=SAFB PE=2 SV=1	B7ZLP5_HUMAN (+1)	103 kDa	4	0	4	1	6	0	5	0	1.2
380	Protein regulator of cytokinesis 1, isoform CRA_e OS=Homo sapiens GN=PRC1 PE=4 SV=1	A0A024RC67_HUMAN (+1)	72 kDa	4	0	2	3	2	3	3	3	1.2
381	Rac GTPase activating protein 1, isoform CRA_a OS=Homo sapiens GN=RACGAP1 PE=4 SV=1	A0A024R136_HUMAN (+1)	71 kDa	3	4	4	8	6	5	5	7	1.2
382	60S ribosomal protein L27a OS=Homo sapiens GN=RPL27A PE=1 SV=1	E9PJD9_HUMAN (+2)	10 kDa	3	2	2	2	2	3	3	3	1.2
383	Bystin OS=Homo sapiens GN=BYSL PE=1 SV=3	BYST_HUMAN	50 kDa	3	0	1	0	2	0	3	0	1.2
384	40S ribosomal protein S20 OS=Homo sapiens GN=RPS20 PE=1 SV=1	RS20_HUMAN	13 kDa	2	1	1	0	0	2	2	1	1.2
385	Ribosome production factor 2 homolog OS=Homo sapiens GN=RPF2 PE=1 SV=2	RPF2_HUMAN	36 kDa	2	0	2	0	3	0	2	0	1.2
386	Calcium uniporter protein, mitochondrial OS=Homo sapiens GN=MCU PE=1 SV=1	MCU_HUMAN	40 kDa	2	0	2	0	3	0	2	0	1.2
387	Something about silencing protein 10 OS=Homo sapiens GN=UTP3 PE=1 SV=1	SAS10_HUMAN	55 kDa	2	0	2	0	3	0	2	0	1.2
388	Dehydrogenase/reductase SDR family member 7 (Fragment) OS=Homo sapiens GN=DHRS7 PE=1 SV=1	H0YJ66_HUMAN	45 kDa	2	0	2	0	2	0	3	0	1.2
389	Lon protease homolog, mitochondrial OS=Homo sapiens GN=LONP1 PE=2 SV=1	B3KXS5_HUMAN (+2)	103 kDa	2	0	1	1	2	1	2	0	1.2
390	Lysosomal-associated membrane protein 1, isoform CRA_a OS=Homo sapiens GN=LAMP1 PE=4 SV=1	A0A024RDY3_HUMAN (+1)	45 kDa	2	0	1	1	2	1	1	1	1.2
391	cDNA FLJ52128, highly similar to PRA1 family protein 3 OS=Homo sapiens PE=2 SV=1	B4DZZ0_HUMAN	19 kDa	2	0	1	1	1	1	2	1	1.2
392	40S ribosomal protein S27 OS=Homo sapiens GN=RPS27 PE=1 SV=3	RS27_HUMAN	9 kDa	1	3	2	3	2	3	3	3	1.2
393	AP-2 complex subunit alpha-2 OS=Homo sapiens GN=AP2A2 PE=1 SV=2	AP2A2_HUMAN (+1)	104 kDa	1	2	1	0	2	1	1	1	1.2
394	Microtubule-associated protein OS=Homo sapiens GN=MAP4 PE=1 SV=1	E7EVA0_HUMAN	245 kDa	1	2	0	1	1	2	1	1	1.2
395	cDNA FLJ53399, highly similar to Monocarboxylate transporter 1 OS=Homo sapiens PE=2 SV=1	B4E106_HUMAN	52 kDa	1	2	0	1	0	2	2	1	1.2
396	Separin OS=Homo sapiens GN=ESPL1 PE=1 SV=3	ESPL1_HUMAN	233 kDa	1	1	1	1	2	1	1	1	1.2
397	60S ribosomal protein L37a OS=Homo sapiens GN=RPL37A PE=1 SV=1	C9J4Z3_HUMAN (+1)	8 kDa	1	1	1	1	1	1	2	1	1.2
398	Clathrin, light polypeptide (Lcb), isoform CRA_c OS=Homo sapiens GN=CLTB PE=4 SV=1	A0A024R7S3_HUMAN (+1)	23 kDa	1	1	0	2	0	3	1	1	1.2
399	Ribosomal protein S5, isoform CRA_a OS=Homo sapiens GN=RPS5 PE=3 SV=1	A0A024R4Q8_HUMAN (+3)	23 kDa	1	0	4	4	2	2	5	2	1.2
400	Tumor suppressor p53-binding protein 1 OS=Homo sapiens GN=TP53BP1 PE=1 SV=2	TP53B_HUMAN	214 kDa	1	0	3	0	2	0	3	0	1.2
401	Cytochrome c oxidase subunit VIc, isoform CRA_a OS=Homo sapiens GN=COX6C PE=4 SV=1	A0A024R9B7_HUMAN (+1)	9 kDa	1	0	2	1	1	1	3	0	1.2
402	Translationally-controlled tumor protein OS=Homo sapiens GN=TPT1 PE=1 SV=1	A0A0B4J2C3_HUMAN (+2)	23 kDa	0	2	1	1	1	2	1	1	1.2
403	Synaptobrevin-like 1, isoform CRA_e OS=Homo sapiens GN=SYBL1 PE=4 SV=1	A0A024R061_HUMAN (+1)	25 kDa	0	1	1	2	2	2	0	1	1.2
404	Transferrin receptor protein 1 OS=Homo sapiens GN=TFRC PE=1 SV=2	TFR1_HUMAN	85 kDa	15	7	11	13	21	13	13	8	1.19149
405	Pre-mRNA-splicing factor ATP-dependent RNA helicase DHX15 OS=Homo sapiens GN=DHX15 PE=1 SV=2	DHX15_HUMAN	91 kDa	8	2	6	4	8	2	10	4	1.19048
406	RAP1B, member of RAS oncogene family, isoform CRA_a OS=Homo sapiens GN=RAP1B PE=4 SV=1	A0A024RB87_HUMAN (+1)	21 kDa	3	2	5	5	5	6	5	2	1.1875
407	LIM domain only protein 7 OS=Homo sapiens GN=LMO7 PE=1 SV=1	E9PMS6_HUMAN	145 kDa	10	10	4	13	5	20	3	16	1.18421
408	Glyceraldehyde-3-phosphate dehydrogenase OS=Homo sapiens GN=GAPDH PE=1 SV=3	G3P_HUMAN (+1)	36 kDa	7	6	5	3	5	5	8	7	1.18182
409	Heterogeneous nuclear ribonucleoprotein U-like 1, isoform CRA_a OS=Homo sapiens GN=HNRPUL1 PE=4 SV=1	A0A024R0J9_HUMAN (+4)	85 kDa	4	0	4	2	3	1	5	3	1.18182
410	Coiled-coil-helix-coiled-coil-helix domain containing 3 OS=Homo sapiens GN=CHCHD3 PE=4 SV=1	A4D1N4_HUMAN (+2)	26 kDa	3	0	4	3	4	2	4	2	1.18182
411	Myosin light polypeptide 6 OS=Homo sapiens GN=MYL6 PE=1 SV=1	G8JLA2_HUMAN	17 kDa	1	3	2	4	2	5	2	3	1.18182
412	4F2 cell-surface antigen heavy chain OS=Homo sapiens GN=SLC3A2 PE=1 SV=3	4F2_HUMAN (+3)	68 kDa	8	3	13	9	11	10	10	8	1.17647
413	Drebrin OS=Homo sapiens GN=DBN1 PE=1 SV=4	DREB_HUMAN	71 kDa	7	4	2	4	5	8	1	6	1.16667
414	ATP synthase subunit O, mitochondrial OS=Homo sapiens GN=ATP5O PE=1 SV=1	ATPO_HUMAN	23 kDa	7	2	5	3	7	4	8	1	1.16667
415	40S ribosomal protein S14 OS=Homo sapiens GN=RPS14 PE=1 SV=3	RS14_HUMAN	16 kDa	3	3	3	2	5	2	3	3	1.16667
416	ATP-dependent RNA helicase DDX1 OS=Homo sapiens GN=DDX1 PE=2 SV=1	A3RJH1_HUMAN (+1)	82 kDa	3	1	4	3	3	0	6	4	1.16667
417	DNA replication licensing factor MCM6 OS=Homo sapiens GN=MCM6 PE=1 SV=1	MCM6_HUMAN (+1)	93 kDa	3	0	2	0	3	0	3	0	1.16667
418	Nucleolar protein 16 OS=Homo sapiens GN=NOP16 PE=1 SV=2	NOP16_HUMAN	21 kDa	3	0	2	0	3	0	3	0	1.16667
419	tRNA-splicing ligase RtcB homolog OS=Homo sapiens GN=RTCB PE=1 SV=1	RTCB_HUMAN	55 kDa	3	0	2	0	2	0	1	3	1.16667
420	Lectin, mannose-binding, 1, isoform CRA_b OS=Homo sapiens GN=LMAN1 PE=4 SV=1	A0A024R2A7_HUMAN (+1)	58 kDa	3	0	1	1	2	1	3	0	1.16667
421	Very-long-chain (3R)-3-hydroxyacyl-CoA dehydratase 3 OS=Homo sapiens GN=HACD3 PE=1 SV=2	HACD3_HUMAN	43 kDa	2	0	3	0	4	0	2	0	1.16667
422	Acyl-CoA synthetase long-chain family member 3, isoform CRA_a OS=Homo sapiens GN=ACSL3 PE=4 SV=1	A0A024R497_HUMAN (+2)	80 kDa	2	0	3	0	3	0	3	0	1.16667
423	Translocase of outer mitochondrial membrane 20 homolog (Yeast), isoform CRA_a OS=Homo sapiens GN=TOMM20 PE=3 SV=1	A0A024R3W2_HUMAN (+1)	16 kDa	2	0	2	1	3	2	1	0	1.16667
424	CDW11/WDR57 OS=Homo sapiens GN=WDR57 PE=2 SV=1	A0MNP2_HUMAN (+1)	39 kDa	2	0	2	1	3	0	3	0	1.16667
425	RNA binding protein S1 OS=Homo sapiens GN=RNPS1 PE=1 SV=1	D3DU92_HUMAN (+3)	34 kDa	2	0	2	1	1	1	3	1	1.16667
426	Stomatin, isoform CRA_a OS=Homo sapiens GN=STOM PE=4 SV=1	A0A024R882_HUMAN (+2)	32 kDa	2	0	1	2	3	1	2	0	1.16667
427	DEAD (Asp-Glu-Ala-Asp) box polypeptide 18, isoform CRA_b OS=Homo sapiens GN=DDX18 PE=3 SV=1	A0A024RAH8_HUMAN (+1)	75 kDa	1	0	4	0	3	0	3	0	1.16667
428	Splicing factor arginine/serine-rich 3 OS=Homo sapiens GN=SFRS3 PE=2 SV=1	B2R6F3_HUMAN (+1)	19 kDa	1	0	3	1	2	0	3	1	1.16667
429	60S ribosomal protein L7a OS=Homo sapiens GN=RPL7A PE=1 SV=2	RL7A_HUMAN	30 kDa	7	5	7	5	7	6	7	8	1.16
430	MHC class I antigen OS=Homo sapiens GN=HLA-A PE=3 SV=1	Q1ELT0_HUMAN	41 kDa	7	3	6	8	8	8	5	7	1.16
431	Serine/threonine-protein phosphatase PP1-alpha catalytic subunit OS=Homo sapiens GN=PPP1CA PE=1 SV=1	PP1A_HUMAN	38 kDa	6	3	5	4	6	3	7	5	1.15789
432	Histone H2B OS=Homo sapiens GN=HIST1H2BD PE=3 SV=1	A0A024QZZ7_HUMAN (+2)	14 kDa	5	3	6	4	7	4	6	4	1.15789
433	Ribosomal protein L15 OS=Homo sapiens GN=RPL15 PE=3 SV=1	A0A024R2Q4_HUMAN (+2)	24 kDa	3	3	4	2	3	4	3	4	1.15385
434	Transcription intermediary factor 1-beta OS=Homo sapiens GN=TRIM28 PE=1 SV=5	TIF1B_HUMAN	89 kDa	8	8	8	3	8	9	9	5	1.14286
435	Heterogeneous nuclear ribonucleoprotein F, isoform CRA_a OS=Homo sapiens GN=HNRPF PE=4 SV=1	A0A024R7T3_HUMAN (+1)	46 kDa	6	0	5	2	6	1	6	2	1.14286
436	RAB2, member RAS oncogene family, isoform CRA_a OS=Homo sapiens GN=RAB2 PE=3 SV=1	A0A024R7V6_HUMAN (+1)	24 kDa	4	1	4	4	6	3	6	0	1.14286
437	Nuclear pore complex protein Nup153 OS=Homo sapiens GN=NUP153 PE=1 SV=2	NU153_HUMAN	154 kDa	3	0	3	0	2	0	5	0	1.14286
438	Polypeptide N-acetylgalactosaminyltransferase OS=Homo sapiens GN=GALNT2 PE=3 SV=1	G3V1S6_HUMAN (+1)	61 kDa	3	0	2	1	4	0	3	0	1.14286
439	Cysteinyl-tRNA synthetase, isoform CRA_a OS=Homo sapiens GN=CARS PE=3 SV=1	A0A024RCG3_HUMAN (+1)	85 kDa	2	5	3	10	2	9	4	8	1.14286
440	S100A10 protein (Fragment) OS=Homo sapiens GN=S100A10 PE=2 SV=1	Q6FGE5_HUMAN (+1)	11 kDa	2	2	0	2	1	3	2	1	1.14286
441	Ribosomal protein L19 OS=Homo sapiens GN=RPL19 PE=1 SV=1	J3KTE4_HUMAN (+3)	23 kDa	2	1	1	2	2	1	2	2	1.14286
442	MKI67 FHA domain-interacting nucleolar phosphoprotein OS=Homo sapiens GN=NIFK PE=1 SV=1	MK67I_HUMAN	34 kDa	2	0	4	0	4	0	2	1	1.14286
443	Splicing factor 1, isoform CRA_a OS=Homo sapiens GN=SF1 PE=4 SV=1	A0A024R566_HUMAN (+5)	62 kDa	2	0	4	0	2	1	2	2	1.14286
444	Mitochondrial ribosomal protein S27, isoform CRA_a OS=Homo sapiens GN=MRPS27 PE=4 SV=1	A0A024RAJ1_HUMAN (+1)	48 kDa	2	0	3	1	4	1	1	1	1.14286
445	RNA-binding protein 8A OS=Homo sapiens GN=RBM8 PE=2 SV=1	A0A023T787_HUMAN (+1)	20 kDa	2	0	3	1	4	0	2	1	1.14286
446	Signal recognition particle subunit SRP72 OS=Homo sapiens GN=SRP72 PE=1 SV=3	SRP72_HUMAN (+1)	75 kDa	2	0	3	1	3	3	0	1	1.14286
447	Vesicular integral-membrane protein VIP36 OS=Homo sapiens GN=LMAN2 PE=1 SV=1	LMAN2_HUMAN (+1)	40 kDa	2	0	2	2	4	0	3	0	1.14286
448	Stomatin-like protein 2, mitochondrial OS=Homo sapiens GN=STOML2 PE=1 SV=1	STML2_HUMAN	39 kDa	6	3	8	4	10	4	7	3	1.13636
449	RPS4X protein (Fragment) OS=Homo sapiens GN=RPS4X PE=2 SV=2	Q96IR1_HUMAN	27 kDa	7	7	8	7	9	8	7	9	1.13333
450	60S ribosomal protein L8 (Fragment) OS=Homo sapiens GN=RPL8 PE=1 SV=1	E9PKZ0_HUMAN (+1)	22 kDa	5	1	4	4	4	4	3	5	1.13333
451	RNA-binding motif protein, X chromosome OS=Homo sapiens GN=RBMX PE=1 SV=3	RBMX_HUMAN	42 kDa	5	0	4	5	7	1	6	2	1.13333
452	Heparin-binding protein HBp15 OS=Homo sapiens PE=2 SV=1	Q7Z4W8_HUMAN (+1)	15 kDa	4	3	3	4	4	4	4	4	1.13333
453	Prohibitin-2 OS=Homo sapiens GN=PHB2 PE=1 SV=2	J3KPX7_HUMAN (+1)	33 kDa	12	4	13	8	13	8	13	8	1.13158
454	Mitotic checkpoint protein BUB3 OS=Homo sapiens GN=BUB3 PE=1 SV=1	BUB3_HUMAN	37 kDa	3	2	2	0	3	2	3	0	1.125
455	Very-long-chain enoyl-CoA reductase OS=Homo sapiens GN=TECR PE=1 SV=1	TECR_HUMAN (+1)	36 kDa	3	0	3	1	3	0	3	2	1.125
456	Vesicle amine transport protein 1 homolog (T californica), isoform CRA_a OS=Homo sapiens GN=VAT1 PE=4 SV=1	A0A024R1Z6_HUMAN (+1)	42 kDa	2	2	1	2	2	3	1	2	1.125
457	RAB8A, member RAS oncogene family, isoform CRA_a OS=Homo sapiens GN=RAB8A PE=3 SV=1	A0A024R7I3_HUMAN (+1)	24 kDa	2	1	3	1	4	1	2	1	1.125
458	Granulins OS=Homo sapiens GN=GRN PE=1 SV=2	GRN_HUMAN (+1)	64 kDa	2	1	3	1	2	2	3	1	1.125
459	Beta-2-microglobulin OS=Homo sapiens GN=B2M PE=1 SV=1	B2MG_HUMAN (+2)	14 kDa	1	1	2	3	2	2	2	2	1.125
460	60S ribosomal protein L31 OS=Homo sapiens GN=RPL31 PE=1 SV=1	RL31_HUMAN (+1)	14 kDa	1	0	4	2	2	2	2	2	1.125
461	DEAD (Asp-Glu-Ala-Asp) box polypeptide 48, isoform CRA_a OS=Homo sapiens GN=DDX48 PE=3 SV=1	A0A024R8W0_HUMAN (+1)	47 kDa	7	1	6	2	9	1	6	2	1.11765
462	Dolichyl-diphosphooligosaccharide--protein glycosyltransferase subunit 2 OS=Homo sapiens GN=RPN2 PE=1 SV=3	RPN2_HUMAN	69 kDa	7	0	5	4	11	0	7	0	1.11765
463	60S ribosomal protein L12 OS=Homo sapiens GN=RPL12 PE=1 SV=1	RL12_HUMAN	18 kDa	5	4	4	3	5	4	5	4	1.11765
464	60S ribosomal protein L10a OS=Homo sapiens GN=RPL10A PE=1 SV=2	RL10A_HUMAN	25 kDa	5	3	4	4	6	3	4	5	1.11765
465	Myosin, heavy polypeptide 9, non-muscle, isoform CRA_a OS=Homo sapiens GN=MYH9 PE=4 SV=1	A0A024R1N1_HUMAN (+1)	227 kDa	3	5	2	6	3	11	2	2	1.11765
466	Putative RNA-binding protein Luc7-like 2 OS=Homo sapiens GN=LUC7L2 PE=1 SV=2	LC7L2_HUMAN	47 kDa	2	4	4	6	4	5	5	4	1.11765
467	Epiplakin OS=Homo sapiens GN=EPPK1 PE=1 SV=2	EPIPL_HUMAN	556 kDa	10	2	21	9	19	10	13	5	1.11628
468	40S ribosomal protein S17-like OS=Homo sapiens GN=RPS17L PE=1 SV=1	RS17L_HUMAN (+1)	16 kDa	5	3	5	4	6	3	6	4	1.11111
469	Apoptotic chromatin condensation inducer in the nucleus OS=Homo sapiens GN=ACIN1 PE=1 SV=1	S4R3H4_HUMAN	145 kDa	5	0	10	2	10	0	8	1	1.11111
470	Glycerol-3-phosphate dehydrogenase OS=Homo sapiens PE=2 SV=1	A8K1Z2_HUMAN (+2)	81 kDa	5	0	2	1	6	0	3	0	1.11111
471	Erlin-2 (Fragment) OS=Homo sapiens GN=ERLIN2 PE=1 SV=1	E5RHW4_HUMAN (+1)	38 kDa	5	0	2	1	5	1	3	0	1.11111
472	Pumilio domain-containing protein KIAA0020 OS=Homo sapiens GN=KIAA0020 PE=1 SV=3	K0020_HUMAN	74 kDa	4	0	4	0	5	0	4	0	1.11111
473	Histone H2A OS=Homo sapiens GN=H2AFJ PE=3 SV=1	A0A024RAS2_HUMAN (+1)	14 kDa	3	1	3	1	2	2	4	1	1.11111
474	DNA topoisomerase 2-beta OS=Homo sapiens GN=TOP2B PE=1 SV=3	TOP2B_HUMAN	183 kDa	3	0	5	0	4	0	5	0	1.11111
475	Serine/arginine-rich splicing factor 9 OS=Homo sapiens GN=SRSF9 PE=1 SV=1	SRSF9_HUMAN	26 kDa	3	0	3	2	4	0	5	0	1.11111
476	Heterochromatin protein 1-binding protein 3 OS=Homo sapiens GN=HP1BP3 PE=1 SV=1	HP1B3_HUMAN	61 kDa	2	0	6	0	3	0	5	1	1.11111
477	Serine/threonine-protein phosphatase PGAM5, mitochondrial OS=Homo sapiens GN=PGAM5 PE=1 SV=2	PGAM5_HUMAN	32 kDa	2	0	5	1	4	0	4	1	1.11111
478	Cytochrome b-c1 complex subunit 7 OS=Homo sapiens GN=UQCRB PE=1 SV=2	QCR7_HUMAN	14 kDa	2	0	4	2	5	0	4	0	1.11111
479	Beta 5-tubulin OS=Homo sapiens GN=TUBB PE=1 SV=1	Q5SU16_HUMAN (+2)	50 kDa	6	7	6	8	6	8	8	8	1.10714
480	Interleukin enhancer binding factor 3, 90kDa, isoform CRA_d OS=Homo sapiens GN=ILF3 PE=4 SV=1	A0A024R7C7_HUMAN (+1)	95 kDa	15	0	18	4	19	2	19	1	1.10526
481	Nucleolin, isoform CRA_b OS=Homo sapiens GN=NCL PE=4 SV=1	A0A024R4A0_HUMAN (+3)	77 kDa	15	6	15	11	13	12	14	13	1.10417
482	Clathrin heavy chain OS=Homo sapiens GN=CLTC PE=1 SV=1	A0A087WVQ6_HUMAN (+1)	192 kDa	32	41	28	43	33	48	31	47	1.10345
483	Myoferlin OS=Homo sapiens GN=MYOF PE=1 SV=1	MYOF_HUMAN	235 kDa	9	2	12	6	13	5	13	1	1.1
484	Ribosome biogenesis protein BMS1 homolog OS=Homo sapiens GN=BMS1 PE=1 SV=1	BMS1_HUMAN	146 kDa	4	0	5	0	7	0	3	0	1.1
485	Leucine-rich repeat-containing protein 59 OS=Homo sapiens GN=LRRC59 PE=1 SV=1	LRC59_HUMAN	35 kDa	6	1	7	6	6	6	7	3	1.09524
486	40S ribosomal protein S7 OS=Homo sapiens GN=RPS7 PE=1 SV=1	RS7_HUMAN	22 kDa	5	4	6	5	6	5	6	5	1.09524
487	Nucleolar and coiled-body phosphoprotein 1 (Fragment) OS=Homo sapiens GN=NOLC1 PE=1 SV=1	A0A0A0MRM9_HUMAN (+2)	75 kDa	8	1	7	5	6	2	12	3	1.09091
488	Mitochondrial dynamin-like 120 kDa protein OS=Homo sapiens GN=OPA1 PE=4 SV=1	E5KLJ7_HUMAN (+1)	116 kDa	8	0	10	3	9	5	9	0	1.09091
489	cDNA, FLJ92752, highly similar to Homo sapiens integrin, alpha 5 (fibronectin receptor, alphapolypeptide) (ITGA5), mRNA OS=Homo sapiens PE=2 SV=1	B2R627_HUMAN	114 kDa	2	1	3	4	5	2	4	0	1.09091
490	Alkyldihydroxyacetonephosphate synthase, peroxisomal OS=Homo sapiens GN=AGPS PE=1 SV=1	ADAS_HUMAN	73 kDa	8	1	8	6	10	6	7	2	1.08333
491	Voltage-dependent anion-selective channel protein 3 OS=Homo sapiens GN=VDAC3 PE=1 SV=1	VDAC3_HUMAN	31 kDa	4	0	5	2	4	1	5	2	1.08333
492	Cell growth-inhibiting protein 34 OS=Homo sapiens PE=2 SV=1	Q08ES8_HUMAN (+2)	20 kDa	3	3	3	2	3	3	3	3	1.08333
493	Ras-related protein Rab-10 OS=Homo sapiens GN=RAB10 PE=1 SV=1	RAB10_HUMAN	23 kDa	3	1	3	4	4	3	3	2	1.08333
494	Spectrin alpha chain, non-erythrocytic 1 OS=Homo sapiens GN=SPTAN1 PE=1 SV=3	SPTN1_HUMAN	285 kDa	76	104	61	104	83	116	60	114	1.08092
495	Brain acid soluble protein 1 OS=Homo sapiens GN=BASP1 PE=1 SV=2	BASP1_HUMAN	23 kDa	5	4	8	7	7	6	7	6	1.08
496	60S ribosomal protein L4 OS=Homo sapiens GN=RPL4 PE=1 SV=5	RL4_HUMAN	48 kDa	10	9	9	10	10	11	9	11	1.07692
497	Atlastin-3 OS=Homo sapiens GN=ATL3 PE=1 SV=1	ATLA3_HUMAN	61 kDa	7	1	4	0	6	2	4	1	1.07692
498	Nuclear pore complex protein Nup93 OS=Homo sapiens GN=NUP93 PE=1 SV=2	NUP93_HUMAN	93 kDa	5	0	6	1	6	1	6	0	1.07692
499	Ras-related protein Rab-35 OS=Homo sapiens GN=RAB35 PE=1 SV=1	RAB35_HUMAN	23 kDa	4	2	3	3	4	4	3	2	1.07692
500	DEAD box polypeptide 27 OS=Homo sapiens GN=DDX27 PE=2 SV=1	B3GQE6_HUMAN (+2)	87 kDa	4	0	7	1	7	0	5	1	1.07692
501	Mitotic interactor and substrate of PLK1 OS=Homo sapiens GN=MISP PE=1 SV=1	MISP_HUMAN	75 kDa	9	13	13	18	12	18	13	14	1.07407
502	Ribosomal protein L7, isoform CRA_a OS=Homo sapiens GN=RPL7 PE=3 SV=1	A0A024R814_HUMAN (+1)	30 kDa	6	8	5	8	8	6	7	8	1.07143
503	AP-2 complex subunit mu OS=Homo sapiens GN=AP2M1 PE=1 SV=1	A0A087WY71_HUMAN (+2)	50 kDa	5	8	6	8	7	7	6	9	1.07143
504	SCAMP3 protein (Fragment) OS=Homo sapiens GN=SCAMP3 PE=2 SV=1	Q6FHJ5_HUMAN (+1)	38 kDa	4	2	4	3	5	4	3	2	1.07143
505	Similar to AFG3 ATPase family gene 3-like 2 (Yeast) (Fragment) OS=Homo sapiens PE=2 SV=1	Q8TA92_HUMAN	90 kDa	4	0	5	4	8	0	6	0	1.07143
506	40S ribosomal protein S19 OS=Homo sapiens GN=RPS19 PE=2 SV=1	B0ZBD0_HUMAN (+2)	16 kDa	2	3	4	4	4	4	3	3	1.07143
507	Heterogeneous nuclear ribonucleoprotein H OS=Homo sapiens GN=HNRNPH1 PE=1 SV=1	G8JLB6_HUMAN (+1)	51 kDa	12	3	9	6	11	3	11	7	1.06452
508	Succinate dehydrogenase [ubiquinone] flavoprotein subunit, mitochondrial OS=Homo sapiens GN=SDHA PE=3 SV=1	A0A024QZ30_HUMAN (+1)	73 kDa	12	1	12	5	12	6	12	2	1.06452
509	Integrin beta-1 OS=Homo sapiens GN=ITGB1 PE=1 SV=2	ITB1_HUMAN	88 kDa	10	4	9	7	10	8	8	6	1.06452
510	40S ribosomal protein S2 OS=Homo sapiens GN=RPS2 PE=1 SV=2	RS2_HUMAN	31 kDa	9	6	8	7	8	8	8	8	1.06452
511	Nucleolar RNA helicase 2 OS=Homo sapiens GN=DDX21 PE=1 SV=5	DDX21_HUMAN	87 kDa	18	0	18	10	20	5	20	4	1.06383
512	Heterogeneous nuclear ribonucleoprotein U OS=Homo sapiens GN=HNRNPU PE=1 SV=6	HNRPU_HUMAN	91 kDa	18	3	15	14	18	9	17	9	1.05882
513	Neuroblast differentiation-associated protein AHNAK OS=Homo sapiens GN=AHNAK PE=1 SV=2	AHNK_HUMAN	629 kDa	55	45	30	60	41	80	32	48	1.05759
514	Elongation factor 1-gamma OS=Homo sapiens GN=EEF1G PE=1 SV=3	EF1G_HUMAN (+1)	50 kDa	21	24	22	22	23	26	22	23	1.05556
515	E3 ubiquitin-protein ligase UHRF1 OS=Homo sapiens GN=UHRF1 PE=1 SV=1	A0A087WTW0_HUMAN (+2)	97 kDa	10	0	7	0	9	0	9	0	1.05556
516	L-lactate dehydrogenase A chain OS=Homo sapiens GN=LDHA PE=1 SV=2	LDHA_HUMAN (+1)	37 kDa	6	14	7	8	11	14	4	8	1.05556
517	Ras homolog gene family, member A, isoform CRA_a OS=Homo sapiens GN=RHOA PE=3 SV=1	A0A024R324_HUMAN (+1)	22 kDa	6	1	7	3	7	4	4	3	1.05556
518	Unconventional myosin-Ig OS=Homo sapiens GN=MYO1G PE=1 SV=2	MYO1G_HUMAN	116 kDa	4	3	2	9	4	8	4	3	1.05263
519	Ras-related protein Rab-1B OS=Homo sapiens GN=RAB1B PE=1 SV=1	RAB1B_HUMAN	22 kDa	6	3	6	4	6	5	7	2	1.05
520	cDNA FLJ60424, highly similar to Junction plakoglobin OS=Homo sapiens PE=2 SV=1	B4DE59_HUMAN	63 kDa	9	2	6	3	7	4	8	2	1.04762
521	ATP synthase subunit d, mitochondrial OS=Homo sapiens GN=ATP5H PE=1 SV=3	ATP5H_HUMAN	18 kDa	7	2	6	5	7	3	7	4	1.04762
522	Unconventional myosin-Ie OS=Homo sapiens GN=MYO1E PE=1 SV=2	MYO1E_HUMAN (+1)	127 kDa	6	15	6	15	7	22	2	13	1.04651
523	Epididymis luminal protein 102 OS=Homo sapiens GN=SPTBN1 PE=2 SV=1	B2ZZ89_HUMAN (+2)	275 kDa	66	71	53	90	59	97	45	92	1.04626
524	D-3-phosphoglycerate dehydrogenase OS=Homo sapiens GN=PHGDH PE=1 SV=4	SERA_HUMAN	57 kDa	3	8	3	7	4	10	3	5	1.04545
525	Alpha-actinin-4 OS=Homo sapiens GN=ACTN4 PE=1 SV=2	ACTN4_HUMAN	105 kDa	23	19	13	19	16	28	6	27	1.04
526	Guanine nucleotide-binding protein G(I)/G(S)/G(T) subunit beta-2 OS=Homo sapiens GN=GNB2 PE=1 SV=3	GBB2_HUMAN (+1)	37 kDa	5	5	6	8	7	7	6	5	1.04
527	Prelamin-A/C OS=Homo sapiens GN=LMNA PE=1 SV=1	LMNA_HUMAN	74 kDa	27	3	26	19	29	10	30	9	1.03947
528	Tubulin alpha-1B chain OS=Homo sapiens GN=TUBA1B PE=1 SV=1	TBA1B_HUMAN	50 kDa	14	17	17	17	15	17	17	18	1.0303
529	MICOS complex subunit MIC60 OS=Homo sapiens GN=IMMT PE=1 SV=1	MIC60_HUMAN	84 kDa	12	0	13	8	15	4	13	2	1.02941
530	Epididymis luminal protein 113 OS=Homo sapiens GN=HEL113 PE=2 SV=1	V9HWE1_HUMAN (+1)	54 kDa	28	3	32	24	29	15	31	14	1.02273
531	ATP synthase subunit alpha, mitochondrial OS=Homo sapiens GN=ATP5A1 PE=1 SV=1	ATPA_HUMAN (+1)	60 kDa	24	10	24	21	22	16	26	15	1
532	Elongation factor 1-alpha (Fragment) OS=Homo sapiens PE=2 SV=1	Q53G85_HUMAN	50 kDa	17	16	17	17	15	18	15	19	1
533	Prohibitin, isoform CRA_a OS=Homo sapiens GN=PHB PE=2 SV=1	A8K401_HUMAN (+1)	30 kDa	13	3	12	9	12	7	14	4	1
534	Family with sequence similarity 62 (C2 domain containing), member A, isoform CRA_a OS=Homo sapiens GN=FAM62A PE=4 SV=1	A0A024RB16_HUMAN (+2)	124 kDa	13	1	10	5	12	5	9	3	1
535	Cytochrome b-c1 complex subunit 2, mitochondrial OS=Homo sapiens GN=UQCRC2 PE=1 SV=3	QCR2_HUMAN	48 kDa	11	0	7	4	8	2	10	2	1
536	Heterogeneous nuclear ribonucleoprotein Q OS=Homo sapiens GN=SYNCRIP PE=1 SV=2	HNRPQ_HUMAN	70 kDa	10	1	14	6	13	4	12	2	1
537	Ribosomal L1 domain-containing protein 1 OS=Homo sapiens GN=RSL1D1 PE=1 SV=3	RL1D1_HUMAN	55 kDa	9	0	10	8	9	3	11	4	1
538	Ribosomal RNA processing protein 1 homolog B OS=Homo sapiens GN=RRP1B PE=1 SV=3	RRP1B_HUMAN	84 kDa	8	0	8	0	10	0	6	0	1
539	Polyadenylate-binding protein OS=Homo sapiens GN=PABPC1 PE=3 SV=1	A0A024R9C1_HUMAN (+1)	71 kDa	7	7	10	8	8	8	9	7	1
540	Lamina-associated polypeptide 2, isoform alpha OS=Homo sapiens GN=TMPO PE=1 SV=2	LAP2A_HUMAN	75 kDa	7	6	8	12	9	10	8	6	1
541	Ribosomal protein, large, P2, isoform CRA_a OS=Homo sapiens GN=RPLP2 PE=3 SV=1	A0A024RCA7_HUMAN (+1)	12 kDa	7	4	5	5	5	6	5	5	1
542	ATP synthase subunit gamma, mitochondrial OS=Homo sapiens GN=ATP5C1 PE=1 SV=1	ATPG_HUMAN (+1)	33 kDa	7	1	7	1	7	3	5	1	1
543	Mitochondrial NADH dehydrogenase ubiquinone flavoprotein 1 OS=Homo sapiens GN=NDUFV1 PE=4 SV=1	E5KNH5_HUMAN (+3)	51 kDa	7	0	6	2	9	0	6	0	1
544	Nuclear pore complex protein Nup160 OS=Homo sapiens GN=NUP160 PE=1 SV=3	NU160_HUMAN	162 kDa	7	0	2	0	8	0	1	0	1
545	60S ribosomal protein L9 OS=Homo sapiens GN=RPL9 PE=2 SV=1	Q53Z07_HUMAN (+1)	22 kDa	6	5	7	5	4	7	5	7	1
546	Basigin OS=Homo sapiens GN=BSG PE=1 SV=2	BASI_HUMAN (+2)	42 kDa	6	3	6	4	7	4	5	3	1
547	HCG2005638, isoform CRA_a OS=Homo sapiens GN=hCG_2005638 PE=4 SV=1	A0A024RCM3_HUMAN (+1)	49 kDa	6	2	6	1	8	1	6	0	1
548	Signal recognition particle receptor subunit alpha OS=Homo sapiens GN=SRPR PE=1 SV=2	SRPR_HUMAN	70 kDa	6	1	9	1	10	1	5	1	1
549	Vesicle-associated membrane protein-associated protein A OS=Homo sapiens GN=VAPA PE=1 SV=3	VAPA_HUMAN (+1)	28 kDa	6	0	5	4	7	2	5	1	1
550	Pre-mRNA-processing factor 6 OS=Homo sapiens GN=PRPF6 PE=1 SV=1	PRP6_HUMAN	107 kDa	6	0	4	0	5	0	5	0	1
551	RAD21 homolog (S. pombe), isoform CRA_a OS=Homo sapiens GN=RAD21 PE=4 SV=1	A0A024R9J0_HUMAN (+1)	72 kDa	6	0	3	0	4	0	5	0	1
552	60S ribosomal protein L10 OS=Homo sapiens GN=RPL10 PE=1 SV=4	RL10_HUMAN (+1)	25 kDa	5	2	6	4	3	4	6	4	1
553	Programmed cell death protein 6 OS=Homo sapiens GN=PDCD6 PE=1 SV=1	PDCD6_HUMAN	22 kDa	5	2	4	4	4	4	4	3	1
554	Eukaryotic translation initiation factor 2 subunit 1 OS=Homo sapiens GN=EIF2S1 PE=1 SV=3	IF2A_HUMAN (+1)	36 kDa	5	2	1	2	3	2	3	2	1
555	60S ribosomal protein L27 OS=Homo sapiens GN=RPL27 PE=3 SV=1	A0A024R1V4_HUMAN (+1)	16 kDa	5	1	5	3	4	3	4	3	1
556	Lamin B2, isoform CRA_a OS=Homo sapiens GN=LMNB2 PE=1 SV=1	J9JID7_HUMAN (+1)	70 kDa	5	0	10	1	8	0	8	0	1
557	Nuclear pore complex protein Nup205 OS=Homo sapiens GN=NUP205 PE=1 SV=3	NU205_HUMAN	228 kDa	5	0	6	1	6	0	5	1	1
558	Membrane-associated progesterone receptor component 1 OS=Homo sapiens GN=PGRMC1 PE=1 SV=3	PGRC1_HUMAN (+1)	22 kDa	5	0	5	3	6	2	3	2	1
559	Calcium-binding mitochondrial carrier protein Aralar2 OS=Homo sapiens GN=SLC25A13 PE=1 SV=2	CMC2_HUMAN (+1)	74 kDa	5	0	4	2	6	1	4	0	1
560	Phosphatidylinositol binding clathrin assembly protein, isoform CRA_i OS=Homo sapiens GN=PICALM PE=4 SV=1	A0A024R5P1_HUMAN (+2)	71 kDa	4	6	7	5	6	8	3	5	1
561	Peroxiredoxin-6 OS=Homo sapiens GN=PRDX6 PE=1 SV=3	PRDX6_HUMAN (+1)	25 kDa	4	6	0	2	0	7	4	1	1
562	Folate receptor 1 (Adult), isoform CRA_a OS=Homo sapiens GN=FOLR1 PE=4 SV=1	A0A024R5H1_HUMAN (+1)	30 kDa	4	4	4	5	4	4	5	4	1
563	GTP-binding nuclear protein Ran OS=Homo sapiens GN=RAN PE=1 SV=3	RAN_HUMAN	24 kDa	4	4	3	4	4	5	3	3	1
564	Ribosomal protein L23, isoform CRA_b OS=Homo sapiens GN=RPL23 PE=3 SV=1	A0A024R1Q8_HUMAN (+2)	15 kDa	4	3	3	2	3	2	4	3	1
565	60S ribosomal protein L23a (Fragment) OS=Homo sapiens GN=RPL23A PE=1 SV=1	H7BY10_HUMAN	18 kDa	4	2	3	6	3	3	4	5	1
566	RAB5C, member RAS oncogene family, isoform CRA_a OS=Homo sapiens GN=RAB5C PE=3 SV=1	A0A024R1U4_HUMAN (+1)	23 kDa	4	1	4	4	4	4	4	1	1
567	HCG2010808, isoform CRA_a OS=Homo sapiens GN=MST065 PE=1 SV=1	Q549C5_HUMAN (+1)	16 kDa	4	1	3	3	4	2	4	1	1
568	40S ribosomal protein S25 OS=Homo sapiens GN=RPS25 PE=1 SV=1	RS25_HUMAN	14 kDa	4	1	3	2	2	2	4	2	1
569	Translocation protein SEC63 homolog OS=Homo sapiens GN=SEC63 PE=1 SV=2	SEC63_HUMAN (+1)	88 kDa	4	1	3	1	6	0	3	0	1
570	Kinectin 1 (Kinesin receptor), isoform CRA_a OS=Homo sapiens GN=KTN1 PE=4 SV=1	A0A024R663_HUMAN (+1)	156 kDa	4	0	10	4	10	0	8	0	1
571	Ribosome biogenesis protein BOP1 OS=Homo sapiens GN=BOP1 PE=1 SV=2	BOP1_HUMAN	84 kDa	4	0	9	2	8	0	7	0	1
572	Cytochrome c oxidase subunit 6B1 OS=Homo sapiens GN=COX6B1 PE=1 SV=2	CX6B1_HUMAN	10 kDa	4	0	4	2	3	2	4	1	1
573	MICOS complex subunit MIC13 OS=Homo sapiens GN=MIC13 PE=1 SV=1	MIC13_HUMAN	13 kDa	4	0	4	1	5	0	3	1	1
574	Junction plakoglobin, isoform CRA_a OS=Homo sapiens GN=JUP PE=4 SV=1	A0A024R1X8_HUMAN (+1)	82 kDa	4	0	4	1	2	1	6	0	1
575	ATP synthase subunit g, mitochondrial OS=Homo sapiens GN=ATP5L PE=1 SV=1	E9PN17_HUMAN	8 kDa	4	0	2	3	4	1	3	1	1
576	Enhancer of rudimentary homolog OS=Homo sapiens GN=ERH PE=3 SV=1	A0A024R6D4_HUMAN (+1)	12 kDa	4	0	2	2	2	1	4	1	1
577	PC4 protein OS=Homo sapiens GN=PC4 PE=2 SV=1	Q6IBA2_HUMAN (+1)	14 kDa	3	4	3	4	2	4	4	4	1
578	Ribosomal protein L30, isoform CRA_b OS=Homo sapiens GN=RPL30 PE=3 SV=1	A0A024R9D3_HUMAN (+2)	13 kDa	3	2	3	2	3	2	3	2	1
579	Tubulin alpha-4A chain OS=Homo sapiens GN=TUBA4A PE=1 SV=1	TBA4A_HUMAN	50 kDa	3	2	2	3	3	4	2	1	1
580	Ribosome-binding protein 1 OS=Homo sapiens GN=RRBP1 PE=1 SV=1	A0A0A0MRV0_HUMAN (+2)	152 kDa	3	0	12	2	9	1	7	0	1
581	Periodic tryptophan protein 2 homolog OS=Homo sapiens GN=PWP2 PE=2 SV=2	PWP2_HUMAN	102 kDa	3	0	6	0	5	0	4	0	1
582	Interferon, gamma-inducible protein 16, isoform CRA_a OS=Homo sapiens GN=IFI16 PE=4 SV=1	D3DUZ3_HUMAN (+1)	82 kDa	3	0	4	2	3	2	3	1	1
583	H/ACA ribonucleoprotein complex subunit 2 (Fragment) OS=Homo sapiens GN=NHP2 PE=1 SV=1	D6RC52_HUMAN (+2)	15 kDa	3	0	4	0	3	0	4	0	1
584	NADH dehydrogenase [ubiquinone] 1 beta subcomplex subunit 11, mitochondrial OS=Homo sapiens GN=NDUFB11 PE=1 SV=1	NDUBB_HUMAN (+1)	17 kDa	3	0	3	2	3	1	3	1	1
585	FAS-associated factor 2 OS=Homo sapiens GN=FAF2 PE=1 SV=2	FAF2_HUMAN	53 kDa	3	0	3	0	2	0	4	0	1
586	Small nuclear ribonucleoprotein-associated protein N OS=Homo sapiens GN=SNRPN PE=1 SV=1	RSMN_HUMAN (+1)	25 kDa	3	0	2	1	2	0	4	0	1
587	Lamin-B receptor OS=Homo sapiens GN=LBR PE=1 SV=2	LBR_HUMAN	71 kDa	3	0	0	0	2	0	1	0	1
588	Chaperonin containing TCP1, subunit 6A (Zeta 1), isoform CRA_a OS=Homo sapiens GN=CCT6A PE=3 SV=1	A0A024RDL1_HUMAN (+2)	58 kDa	2	8	3	5	4	8	4	2	1
589	Alpha-2 globin chain OS=Homo sapiens GN=HBA2 PE=3 SV=1	D1MGQ2_HUMAN (+2)	15 kDa	2	4	1	4	1	4	2	4	1
590	Eukaryotic translation initiation factor 2 subunit 2 OS=Homo sapiens GN=EIF2S2 PE=1 SV=2	IF2B_HUMAN (+1)	38 kDa	2	2	4	1	3	2	1	3	1
591	Protein ATP5J2-PTCD1 OS=Homo sapiens GN=ATP5J2-PTCD1 PE=4 SV=1	G3V325_HUMAN	84 kDa	2	2	2	1	2	2	2	1	1
592	VAMP3 protein OS=Homo sapiens GN=VAMP3 PE=2 SV=1	Q6FGG2_HUMAN (+1)	11 kDa	2	2	2	1	2	2	2	1	1
593	RAB6A, member RAS oncogene family, isoform CRA_b OS=Homo sapiens GN=RAB6A PE=3 SV=1	A0A024R5H8_HUMAN (+1)	24 kDa	2	1	3	2	3	2	2	1	1
594	Serine/threonine-protein phosphatase PP1-beta catalytic subunit OS=Homo sapiens GN=PPP1CB PE=1 SV=3	PP1B_HUMAN (+1)	37 kDa	2	1	2	2	2	1	3	1	1
595	RAP1A, member of RAS oncogene family OS=Homo sapiens GN=RAP1A PE=2 SV=1	A8KAH9_HUMAN (+1)	21 kDa	2	1	2	1	2	2	1	1	1
596	Leucine--tRNA ligase, cytoplasmic OS=Homo sapiens GN=LARS PE=1 SV=2	SYLC_HUMAN (+3)	134 kDa	2	1	1	2	3	0	1	2	1
597	S-phase kinase-associated protein 1 OS=Homo sapiens GN=SKP1 PE=1 SV=2	SKP1_HUMAN	19 kDa	2	1	1	1	3	1	1	0	1
598	RAB3D, member RAS oncogene family, isoform CRA_b OS=Homo sapiens GN=RAB3D PE=3 SV=1	A0A024R7G2_HUMAN (+1)	24 kDa	2	1	1	1	2	1	1	1	1
599	Putative ATP-dependent RNA helicase DHX33 OS=Homo sapiens GN=DHX33 PE=1 SV=2	DHX33_HUMAN (+2)	79 kDa	2	1	1	1	1	1	2	1	1
600	ATPase family, AAA domain containing 2, isoform CRA_c OS=Homo sapiens GN=ATAD2 PE=3 SV=1	A0A024R9G7_HUMAN (+1)	159 kDa	2	0	6	0	6	0	2	0	1
601	Histone H1x OS=Homo sapiens GN=H1FX PE=1 SV=1	H1X_HUMAN	22 kDa	2	0	4	0	3	0	2	1	1
602	Surfeit locus protein 4 OS=Homo sapiens GN=SURF4 PE=1 SV=3	SURF4_HUMAN	30 kDa	2	0	3	3	3	2	2	1	1
603	Serine/arginine-rich-splicing factor 7 OS=Homo sapiens GN=SRSF7 PE=1 SV=1	A0A0B4J1Z1_HUMAN (+3)	16 kDa	2	0	3	1	2	0	3	1	1
604	cDNA FLJ51417, highly similar to Serine/threonine-protein kinase PRP4 homolog (EC 2.7.11.1) OS=Homo sapiens PE=2 SV=1	B4DZQ5_HUMAN	115 kDa	2	0	3	0	2	0	3	0	1
605	Cleavage and polyadenylation specificity factor subunit 7 OS=Homo sapiens GN=CPSF7 PE=1 SV=1	CPSF7_HUMAN (+2)	52 kDa	2	0	2	1	2	1	2	0	1
606	NADH dehydrogenase (Ubiquinone) 1 alpha subcomplex, 4, 9kDa, isoform CRA_b OS=Homo sapiens GN=NDUFA4 PE=4 SV=1	A0A024R9Z0_HUMAN (+1)	9 kDa	2	0	2	1	2	0	2	1	1
607	ATP synthase subunit e, mitochondrial OS=Homo sapiens GN=ATP5I PE=1 SV=2	ATP5I_HUMAN	8 kDa	2	0	2	1	1	1	2	1	1
608	Large neutral amino acids transporter small subunit 1 OS=Homo sapiens GN=SLC7A5 PE=1 SV=2	LAT1_HUMAN	55 kDa	2	0	1	1	1	1	1	1	1
609	Nucleolar pre-ribosomal-associated protein 1 OS=Homo sapiens GN=URB1 PE=1 SV=4	NPA1P_HUMAN	254 kDa	2	0	1	0	2	0	1	0	1
610	Ribosomal RNA-processing protein 7 homolog A OS=Homo sapiens GN=RRP7A PE=1 SV=2	RRP7A_HUMAN	32 kDa	2	0	1	0	2	0	1	0	1
611	ATPase, Na+/K+ transporting, beta 1 polypeptide, isoform CRA_a OS=Homo sapiens GN=ATP1B1 PE=2 SV=1	A3KLL5_HUMAN (+2)	35 kDa	2	0	1	0	2	0	1	0	1
612	NADH dehydrogenase [ubiquinone] 1 beta subcomplex subunit 9 OS=Homo sapiens GN=NDUFB9 PE=1 SV=1	E9PH64_HUMAN (+1)	20 kDa	2	0	1	0	1	0	2	0	1
613	Acyl carrier protein, mitochondrial OS=Homo sapiens GN=NDUFAB1 PE=1 SV=3	ACPM_HUMAN	17 kDa	2	0	0	1	1	0	2	0	1
614	Unc-84 homolog B (C. elegans), isoform CRA_b OS=Homo sapiens GN=UNC84B PE=4 SV=1	A0A024R1P7_HUMAN (+2)	80 kDa	2	0	0	0	1	0	1	0	1
615	Prolactin regulatory element-binding protein OS=Homo sapiens GN=PREB PE=1 SV=2	PREB_HUMAN (+1)	45 kDa	2	0	0	0	1	0	1	0	1
616	U3 small nucleolar ribonucleoprotein protein MPP10 OS=Homo sapiens GN=MPHOSPH10 PE=1 SV=2	MPP10_HUMAN	79 kDa	2	0	0	0	0	0	2	0	1
617	Ribosomal RNA processing protein 1 homolog A OS=Homo sapiens GN=RRP1 PE=1 SV=1	RRP1_HUMAN (+3)	53 kDa	2	0	0	0	0	0	2	0	1
618	26S protease regulatory subunit 7 OS=Homo sapiens GN=PSMC2 PE=1 SV=3	PRS7_HUMAN	49 kDa	1	4	0	0	0	3	1	1	1
619	60S ribosomal protein L24 OS=Homo sapiens GN=RPL24 PE=1 SV=1	C9JNW5_HUMAN (+3)	18 kDa	1	3	3	3	2	3	3	2	1
620	Calpain 1, (Mu/I) large subunit, isoform CRA_a OS=Homo sapiens GN=CAPN1 PE=4 SV=1	A0A024R580_HUMAN (+3)	82 kDa	1	3	0	0	1	3	0	0	1
621	Arginine--tRNA ligase, cytoplasmic OS=Homo sapiens GN=RARS PE=1 SV=2	SYRC_HUMAN	75 kDa	1	2	0	3	1	1	3	1	1
622	Archain 1, isoform CRA_b OS=Homo sapiens GN=ARCN1 PE=2 SV=1	B0YIW5_HUMAN (+3)	57 kDa	1	2	0	0	1	1	1	0	1
623	MHC class I antigen (Fragment) OS=Homo sapiens GN=HLA-C PE=3 SV=1	C0KK01_HUMAN (+1)	21 kDa	1	1	2	1	2	1	1	1	1
624	Small nuclear ribonucleoprotein F OS=Homo sapiens GN=SNRPF PE=1 SV=1	RUXF_HUMAN	10 kDa	1	1	2	1	2	1	1	1	1
625	Ubiquinone biosynthesis monooxygenase COQ6, mitochondrial OS=Homo sapiens GN=COQ6 PE=1 SV=2	COQ6_HUMAN (+3)	51 kDa	1	1	2	1	1	1	2	1	1
626	Proteasome (Prosome, macropain) 26S subunit, ATPase, 4, isoform CRA_b OS=Homo sapiens GN=PSMC4 PE=2 SV=1	A8K2M0_HUMAN (+1)	47 kDa	1	1	2	1	1	1	2	1	1
627	RNA-binding protein EWS OS=Homo sapiens GN=EWSR1 PE=1 SV=1	B0QYK0_HUMAN (+1)	65 kDa	1	1	2	0	1	1	2	0	1
628	Coatomer subunit epsilon OS=Homo sapiens GN=COPE PE=1 SV=1	A0A087X0I4_HUMAN (+3)	35 kDa	1	1	1	1	1	2	1	0	1
629	CTTNBP2 N-terminal like, isoform CRA_b OS=Homo sapiens GN=CTTNBP2NL PE=4 SV=1	A0A024R0C7_HUMAN (+1)	70 kDa	1	1	1	1	1	1	1	1	1
630	GPI inositol-deacylase OS=Homo sapiens GN=PGAP1 PE=1 SV=1	PGAP1_HUMAN	105 kDa	1	1	1	1	1	1	1	1	1
631	Regulator of microtubule dynamics protein 1 (Fragment) OS=Homo sapiens GN=RMDN1 PE=1 SV=1	H0YC27_HUMAN	13 kDa	1	1	1	1	1	1	1	1	1
632	Actin, alpha cardiac muscle 1 OS=Homo sapiens GN=ACTC1 PE=1 SV=1	ACTC_HUMAN (+1)	42 kDa	1	1	1	1	1	1	1	1	1
633	Protein transport protein Sec61 subunit beta OS=Homo sapiens GN=SEC61B PE=1 SV=2	SC61B_HUMAN	10 kDa	1	1	1	1	1	1	1	1	1
634	Eukaryotic translation initiation factor 3 subunit F OS=Homo sapiens GN=EIF3F PE=2 SV=1	B4DMT5_HUMAN	33 kDa	1	1	1	1	1	1	1	1	1
635	Guanine nucleotide-binding protein G(s) subunit alpha isoforms XLas OS=Homo sapiens GN=GNAS PE=1 SV=2	GNAS1_HUMAN (+2)	111 kDa	1	1	1	1	1	1	0	2	1
636	WD repeat-containing protein 61 OS=Homo sapiens GN=WDR61 PE=1 SV=1	WDR61_HUMAN	34 kDa	1	1	1	0	2	0	1	0	1
637	Galectin OS=Homo sapiens GN=hCG_22119 PE=4 SV=1	A0A024R693_HUMAN (+3)	26 kDa	1	1	0	2	1	1	1	1	1
638	Putative uncharacterized protein DKFZp686E1899 OS=Homo sapiens GN=DKFZp686E1899 PE=2 SV=1	Q5HYL6_HUMAN (+1)	40 kDa	1	1	0	0	0	2	0	0	1
639	NADH dehydrogenase [ubiquinone] 1 beta subcomplex subunit 8, mitochondrial OS=Homo sapiens GN=NDUFB8 PE=1 SV=1	NDUB8_HUMAN	22 kDa	1	0	3	1	3	0	2	0	1
640	UPF0568 protein C14orf166 OS=Homo sapiens GN=C14orf166 PE=1 SV=1	CN166_HUMAN (+2)	28 kDa	1	0	3	1	1	0	1	3	1
641	RNA binding motif protein 17, isoform CRA_a OS=Homo sapiens GN=RBM17 PE=2 SV=1	Q5W009_HUMAN (+1)	45 kDa	1	0	3	0	1	1	1	1	1
642	Transmembrane emp24 domain-containing protein 2 OS=Homo sapiens GN=TMED2 PE=1 SV=1	F5GX39_HUMAN (+2)	14 kDa	1	0	2	1	3	0	1	0	1
643	ER membrane protein complex subunit 1 OS=Homo sapiens GN=EMC1 PE=1 SV=1	EMC1_HUMAN	112 kDa	1	0	2	0	3	0	0	0	1
644	HCG2039996 OS=Homo sapiens GN=PPAN-P2RY11 PE=3 SV=1	A0A0B4J1V8_HUMAN	88 kDa	1	0	2	0	2	0	1	0	1
645	HCLS1-associated protein X-1 OS=Homo sapiens GN=HAX1 PE=1 SV=2	HAX1_HUMAN	32 kDa	1	0	2	0	2	0	1	0	1
646	Ceramide synthase 2 OS=Homo sapiens GN=CERS2 PE=1 SV=1	CERS2_HUMAN	45 kDa	1	0	2	0	2	0	1	0	1
647	cDNA FLJ76065 OS=Homo sapiens PE=2 SV=1	A8KA74_HUMAN	98 kDa	1	0	2	0	2	0	1	0	1
648	Pentatricopeptide repeat domain-containing protein 3, mitochondrial OS=Homo sapiens GN=PTCD3 PE=1 SV=3	PTCD3_HUMAN	79 kDa	1	0	2	0	2	0	1	0	1
649	Putative RNA-binding protein 15 OS=Homo sapiens GN=RBM15 PE=1 SV=1	A0A087WWP4_HUMAN (+1)	102 kDa	1	0	2	0	2	0	1	0	1
650	Peptidyl-prolyl cis-trans isomerase OS=Homo sapiens GN=FKBP11 PE=1 SV=1	F8VU90_HUMAN	20 kDa	1	0	2	0	1	0	2	0	1
651	RNA binding motif protein 10, isoform CRA_d OS=Homo sapiens GN=RBM10 PE=1 SV=1	A0A0A0MR66_HUMAN (+2)	110 kDa	1	0	2	0	1	0	2	0	1
652	Soluble catechol-O-methyltransferase OS=Homo sapiens GN=COMT PE=2 SV=1	B8XPJ7_HUMAN (+2)	24 kDa	1	0	2	0	1	0	2	0	1
653	cDNA FLJ56212, highly similar to Gelsolin OS=Homo sapiens PE=2 SV=1	B7Z9A0_HUMAN	83 kDa	1	0	1	2	0	4	0	0	1
654	Histone H1.0 OS=Homo sapiens GN=H1F0 PE=1 SV=3	H10_HUMAN	21 kDa	1	0	1	1	2	0	1	0	1
655	Pre-mRNA-splicing regulator WTAP OS=Homo sapiens GN=WTAP PE=1 SV=2	FL2D_HUMAN (+1)	44 kDa	1	0	1	1	2	0	1	0	1
656	Mitochondrial inner membrane protein OXA1L OS=Homo sapiens GN=OXA1L PE=1 SV=3	OXA1L_HUMAN (+1)	49 kDa	1	0	1	1	2	0	1	0	1
657	MICOS complex subunit MIC26 (Fragment) OS=Homo sapiens GN=APOO PE=1 SV=1	H7C1U8_HUMAN (+1)	20 kDa	1	0	1	1	2	0	1	0	1
658	Cytokine-like nuclear factor n-pac, isoform CRA_c OS=Homo sapiens GN=N-PAC PE=4 SV=1	D3DUE6_HUMAN (+1)	61 kDa	1	0	1	0	2	0	0	0	1
659	Sterol-4-alpha-carboxylate 3-dehydrogenase, decarboxylating OS=Homo sapiens GN=NSDHL PE=1 SV=2	NSDHL_HUMAN	42 kDa	1	0	1	0	2	0	0	0	1
660	LEM domain containing 3, isoform CRA_a OS=Homo sapiens GN=LEMD3 PE=4 SV=1	A0A024RBB9_HUMAN (+1)	100 kDa	1	0	1	0	2	0	0	0	1
661	Nuclear pore complex protein Nup85 OS=Homo sapiens GN=NUP85 PE=1 SV=1	NUP85_HUMAN	75 kDa	1	0	1	0	1	0	1	0	1
662	U4/U6 small nuclear ribonucleoprotein Prp31 OS=Homo sapiens GN=PRPF31 PE=1 SV=1	E7EVX8_HUMAN (+2)	55 kDa	1	0	1	0	1	0	1	0	1
663	U4/U6.U5 tri-snRNP-associated protein 2 OS=Homo sapiens GN=USP39 PE=1 SV=1	B9A018_HUMAN	62 kDa	1	0	1	0	1	0	1	0	1
664	Isocitrate dehydrogenase [NAD] subunit, mitochondrial OS=Homo sapiens PE=2 SV=1	B4DJB4_HUMAN (+2)	35 kDa	1	0	1	0	1	0	1	0	1
665	SUN domain-containing protein 1 OS=Homo sapiens GN=SUN1 PE=1 SV=1	E9PHI4_HUMAN (+1)	91 kDa	1	0	1	0	1	0	1	0	1
666	Nicastrin OS=Homo sapiens GN=NCSTN PE=1 SV=2	NICA_HUMAN	78 kDa	1	0	1	0	1	0	1	0	1
667	Zinc finger CCCH domain-containing protein 13 OS=Homo sapiens GN=ZC3H13 PE=1 SV=1	ZC3HD_HUMAN	197 kDa	1	0	1	0	1	0	1	0	1
668	Phosphatidylinositol transfer protein, membrane-associated 1, isoform CRA_a OS=Homo sapiens GN=PITPNM1 PE=4 SV=1	A0A024R5I7_HUMAN (+2)	135 kDa	1	0	1	0	1	0	1	0	1
669	Mitochondrial antiviral-signaling protein OS=Homo sapiens GN=MAVS PE=1 SV=2	MAVS_HUMAN	57 kDa	1	0	1	0	1	0	1	0	1
670	ATP-dependent zinc metalloprotease YME1L1 OS=Homo sapiens GN=YME1L1 PE=1 SV=2	YMEL1_HUMAN (+2)	86 kDa	1	0	1	0	0	0	2	0	1
671	MRPS9 protein (Fragment) OS=Homo sapiens GN=MRPS9 PE=2 SV=1	Q86WV4_HUMAN (+1)	35 kDa	1	0	1	0	0	0	2	0	1
672	SAP domain-containing ribonucleoprotein OS=Homo sapiens GN=SARNP PE=1 SV=3	SARNP_HUMAN	24 kDa	1	0	1	0	0	0	2	0	1
673	Sn1-specific diacylglycerol lipase beta OS=Homo sapiens GN=DAGLB PE=1 SV=2	DGLB_HUMAN (+1)	74 kDa	1	0	0	1	1	0	1	0	1
674	Nesprin-1 OS=Homo sapiens GN=SYNE1 PE=1 SV=1	A0A0C4DG40_HUMAN (+1)	1005 kDa	1	0	0	0	1	0	0	0	1
675	Sphingosine-1-phosphate lyase 1 OS=Homo sapiens GN=SGPL1 PE=1 SV=3	SGPL1_HUMAN	64 kDa	1	0	0	0	0	0	1	0	1
676	A-kinase anchor protein 9 OS=Homo sapiens GN=AKAP9 PE=1 SV=1	A0A0A0MRE9_HUMAN (+1)	363 kDa	1	0	0	0	0	0	0	1	1
677	Capping protein (Actin filament) muscle Z-line, alpha 1, isoform CRA_a OS=Homo sapiens GN=CAPZA1 PE=4 SV=1	A0A024R0E5_HUMAN (+1)	33 kDa	0	4	1	3	1	3	1	3	1
678	Proteasome activator complex subunit 2 OS=Homo sapiens GN=PSME2 PE=1 SV=1	A0A087X1Z3_HUMAN (+3)	29 kDa	0	3	0	0	0	2	0	1	1
679	Electron transfer flavoprotein subunit alpha, mitochondrial OS=Homo sapiens GN=ETFA PE=1 SV=1	ETFA_HUMAN	35 kDa	0	2	1	1	2	1	1	0	1
680	Inter-alpha-trypsin inhibitor heavy chain H2 OS=Homo sapiens GN=ITIH2 PE=1 SV=1	A0A087WTE1_HUMAN (+4)	107 kDa	0	2	0	2	0	2	0	2	1
681	Zyxin OS=Homo sapiens GN=ZYX PE=1 SV=1	ZYX_HUMAN (+3)	61 kDa	0	2	0	1	0	1	1	1	1
682	Calcyclin binding protein, isoform CRA_a OS=Homo sapiens GN=CACYBP PE=4 SV=1	A0A024R904_HUMAN (+1)	26 kDa	0	2	0	0	1	1	0	0	1
683	HCG1821276, isoform CRA_a OS=Homo sapiens GN=hCG_1821276 PE=4 SV=1	A0A024RCJ8_HUMAN (+2)	68 kDa	0	1	2	1	1	2	0	1	1
684	Epididymis secretory protein Li 73 OS=Homo sapiens GN=HEL-S-73 PE=2 SV=1	V9HW24_HUMAN	44 kDa	0	1	1	0	0	2	0	0	1
685	Protoporphyrinogen oxidase OS=Homo sapiens GN=PPOX PE=1 SV=1	PPOX_HUMAN	51 kDa	0	1	0	2	0	2	0	1	1
686	Glutathione S-transferase omega-1 OS=Homo sapiens GN=GSTO1 PE=1 SV=2	GSTO1_HUMAN (+2)	28 kDa	0	1	0	0	0	1	0	0	1
687	Protein phosphatase 1G OS=Homo sapiens GN=PPM1G PE=1 SV=1	PPM1G_HUMAN (+3)	59 kDa	0	1	0	0	0	1	0	0	1
688	OCIA domain-containing protein 2 OS=Homo sapiens GN=OCIAD2 PE=1 SV=1	OCAD2_HUMAN	17 kDa	0	0	3	1	3	0	1	0	1
689	Sorting and assembly machinery component 50 homolog OS=Homo sapiens GN=SAMM50 PE=1 SV=3	SAM50_HUMAN	52 kDa	0	0	2	1	2	0	1	0	1
690	SPFH domain family, member 1, isoform CRA_a OS=Homo sapiens GN=SPFH1 PE=4 SV=1	D3DR65_HUMAN (+1)	39 kDa	0	0	2	0	1	0	1	0	1
691	RAB31, member RAS oncogene family variant (Fragment) OS=Homo sapiens PE=2 SV=1	Q53EY4_HUMAN (+1)	22 kDa	0	0	1	2	1	1	1	0	1
692	V-type proton ATPase subunit d 1 OS=Homo sapiens GN=ATP6V0D1 PE=1 SV=1	VA0D1_HUMAN (+2)	40 kDa	0	0	1	1	1	1	0	0	1
693	Synaptotagmin binding, cytoplasmic RNA interacting protein variant (Fragment) OS=Homo sapiens PE=2 SV=1	Q59GL1_HUMAN	60 kDa	0	0	1	1	1	0	1	0	1
694	MHC class I antigen OS=Homo sapiens GN=HLA-C PE=3 SV=1	X5M224_HUMAN	41 kDa	0	0	1	1	1	0	1	0	1
695	CTD (Carboxy-terminal domain, RNA polymerase II, polypeptide A) small phosphatase like 2, isoform CRA_a OS=Homo sapiens GN=CTDSPL2 PE=4 SV=1	A0A024R5Q8_HUMAN (+1)	53 kDa	0	0	1	1	1	0	1	0	1
696	ARHG protein (Fragment) OS=Homo sapiens GN=ARHG PE=2 SV=1	Q6ICQ8_HUMAN (+1)	21 kDa	0	0	1	1	1	0	1	0	1
697	Large subunit GTPase 1 homolog OS=Homo sapiens GN=LSG1 PE=1 SV=2	LSG1_HUMAN	75 kDa	0	0	1	1	0	0	2	0	1
698	CSNK2A1 protein OS=Homo sapiens GN=CSNK2A1 PE=1 SV=1	Q5U5J2_HUMAN	46 kDa	0	0	1	1	0	0	1	1	1
699	39S ribosomal protein L39, mitochondrial (Fragment) OS=Homo sapiens GN=MRPL39 PE=1 SV=1	C9JG87_HUMAN (+1)	34 kDa	0	0	1	0	1	0	0	0	1
700	Calcium-binding mitochondrial carrier protein Aralar1 OS=Homo sapiens GN=SLC25A12 PE=1 SV=2	CMC1_HUMAN (+1)	75 kDa	0	0	1	0	1	0	0	0	1
701	WD repeat-containing protein 46 (Fragment) OS=Homo sapiens GN=WDR46 PE=1 SV=1	A0A0G2JJL1_HUMAN (+5)	36 kDa	0	0	1	0	1	0	0	0	1
702	Acetyltransferase component of pyruvate dehydrogenase complex OS=Homo sapiens PE=2 SV=1	B4DJX1_HUMAN	63 kDa	0	0	1	0	0	0	1	0	1
703	ADP/ATP translocase 1 OS=Homo sapiens GN=SLC25A4 PE=1 SV=4	ADT1_HUMAN	33 kDa	0	0	1	0	0	0	1	0	1
704	Cleavage stimulation factor subunit 3 OS=Homo sapiens GN=CSTF3 PE=1 SV=1	CSTF3_HUMAN	83 kDa	0	0	1	0	0	0	1	0	1
705	39S ribosomal protein L17, mitochondrial OS=Homo sapiens GN=MRPL17 PE=1 SV=1	RM17_HUMAN	20 kDa	0	0	1	0	0	0	1	0	1
706	Ragulator complex protein LAMTOR5 OS=Homo sapiens GN=LAMTOR5 PE=1 SV=1	E9PLX3_HUMAN (+1)	10 kDa	0	0	0	1	0	1	0	0	1
707	ADP-ribosylation factor 6 OS=Homo sapiens GN=ARF6 PE=1 SV=2	ARF6_HUMAN (+1)	20 kDa	0	0	0	1	0	1	0	0	1
708	Proteasome subunit alpha type OS=Homo sapiens GN=PSMA2 PE=3 SV=1	A0A024RA52_HUMAN (+2)	26 kDa	0	0	0	1	0	1	0	0	1
709	39S ribosomal protein L12, mitochondrial OS=Homo sapiens GN=MRPL12 PE=1 SV=2	RM12_HUMAN	21 kDa	0	0	0	1	0	0	1	0	1
710	E3 ubiquitin-protein ligase UBR5 OS=Homo sapiens GN=UBR5 PE=1 SV=1	E7EMW7_HUMAN (+1)	309 kDa	0	0	0	1	0	0	1	0	1
711	MICOS complex subunit MIC27 OS=Homo sapiens GN=APOOL PE=1 SV=1	A0A087WUX8_HUMAN (+2)	29 kDa	0	0	0	1	0	0	1	0	1
712	SF3A2 protein (Fragment) OS=Homo sapiens GN=SF3A2 PE=2 SV=1	Q05DF2_HUMAN (+1)	51 kDa	0	0	0	1	0	0	1	0	1
713	Neutrophil cytosolic factor 2 (65kDa, chronic granulomatous disease, autosomal 2), isoform CRA_a OS=Homo sapiens GN=NCF2 PE=4 SV=1	A0A024R936_HUMAN (+1)	60 kDa	0	0	0	1	0	0	0	1	1
714	Plectin OS=Homo sapiens GN=PLEC PE=1 SV=3	PLEC_HUMAN	532 kDa	107	10	111	67	113	47	108	26	0.996622
715	Carbonyl reductase [NADPH] 1 OS=Homo sapiens GN=CBR1 PE=1 SV=3	CBR1_HUMAN	30 kDa	17	17	16	16	16	16	17	16	0.985075
716	DNA topoisomerase 2-alpha OS=Homo sapiens GN=TOP2A PE=1 SV=3	TOP2A_HUMAN	174 kDa	20	0	19	3	24	0	17	0	0.976744
717	ADP/ATP translocase 2 OS=Homo sapiens GN=SLC25A5 PE=1 SV=7	ADT2_HUMAN	33 kDa	13	6	11	10	12	8	13	6	0.97561
718	Annexin OS=Homo sapiens GN=HEL-S-270 PE=2 SV=1	V9HW65_HUMAN	39 kDa	22	19	19	20	20	22	17	19	0.975309
719	Tubulin, beta 2C OS=Homo sapiens GN=TUBB2C PE=2 SV=1	Q8IZ29_HUMAN (+1)	50 kDa	21	19	20	20	17	20	21	20	0.975309
720	Glutathione S-transferase Mu 3 OS=Homo sapiens GN=GSTM3 PE=1 SV=3	GSTM3_HUMAN (+1)	27 kDa	17	18	18	18	17	20	16	16	0.972222
721	Splicing factor, proline- and glutamine-rich OS=Homo sapiens GN=SFPQ PE=1 SV=2	SFPQ_HUMAN	76 kDa	12	0	13	8	13	5	13	1	0.970588
722	Nuclear pore membrane glycoprotein 210 OS=Homo sapiens GN=NUP210 PE=1 SV=3	PO210_HUMAN	205 kDa	13	0	16	1	18	0	11	0	0.967742
723	ATP synthase subunit beta, mitochondrial OS=Homo sapiens GN=ATP5B PE=1 SV=3	ATPB_HUMAN (+1)	57 kDa	25	15	25	22	26	19	25	14	0.965909
724	Sodium/potassium-transporting ATPase subunit alpha-1 OS=Homo sapiens GN=ATP1A1 PE=1 SV=1	AT1A1_HUMAN	113 kDa	11	1	8	7	9	4	7	6	0.964286
725	Pre-mRNA-processing-splicing factor 8 OS=Homo sapiens GN=PRPF8 PE=1 SV=2	PRP8_HUMAN	274 kDa	26	0	24	4	30	0	22	0	0.963636
726	N-acetyltransferase 10 OS=Homo sapiens GN=NAT10 PE=1 SV=2	NAT10_HUMAN	116 kDa	9	0	15	2	14	0	11	0	0.962963
727	40S ribosomal protein S8 OS=Homo sapiens GN=RPS8 PE=2 SV=1	Q5JR94_HUMAN (+1)	24 kDa	7	6	6	7	7	6	7	5	0.962963
728	Probable ATP-dependent RNA helicase DDX17 OS=Homo sapiens GN=DDX17 PE=1 SV=2	DDX17_HUMAN (+1)	80 kDa	9	0	12	4	7	0	11	6	0.961538
729	cDNA FLJ58459, highly similar to RNA-binding region-containing protein 2 OS=Homo sapiens PE=2 SV=1	B4DRA0_HUMAN	56 kDa	7	3	9	5	5	7	7	4	0.96
730	DNA-dependent protein kinase catalytic subunit OS=Homo sapiens GN=PRKDC PE=1 SV=3	PRKDC_HUMAN	469 kDa	63	30	47	51	68	40	44	31	0.958333
731	Nucleoprotein TPR OS=Homo sapiens GN=TPR PE=1 SV=3	TPR_HUMAN	267 kDa	8	0	12	1	9	0	11	0	0.954545
732	Beta actin variant (Fragment) OS=Homo sapiens PE=2 SV=1	Q53G76_HUMAN	42 kDa	15	17	16	14	15	15	15	14	0.952381
733	CHC1 protein OS=Homo sapiens GN=RCC1 PE=2 SV=1	Q5T081_HUMAN (+1)	45 kDa	10	0	9	1	9	0	10	0	0.952381
734	UPF0585 protein C16orf13 OS=Homo sapiens GN=C16orf13 PE=1 SV=2	CP013_HUMAN	23 kDa	3	7	4	6	3	8	3	5	0.952381
735	Apoptosis-inducing factor 1, mitochondrial OS=Homo sapiens GN=AIFM1 PE=1 SV=1	AIFM1_HUMAN	67 kDa	9	0	8	1	5	3	9	0	0.947368
736	Histone H1.2 OS=Homo sapiens GN=HIST1H1C PE=1 SV=2	H12_HUMAN	21 kDa	7	0	7	4	6	3	7	1	0.947368
737	Histone H2A.V OS=Homo sapiens GN=H2AFV PE=1 SV=3	H2AV_HUMAN (+1)	14 kDa	6	3	5	4	5	3	6	3	0.947368
738	Protein RRP5 homolog OS=Homo sapiens GN=PDCD11 PE=1 SV=3	RRP5_HUMAN	209 kDa	6	0	12	0	9	0	8	0	0.947368
739	Voltage-dependent anion-selective channel protein 1 OS=Homo sapiens GN=VDAC1 PE=1 SV=2	VDAC1_HUMAN	31 kDa	11	6	10	9	12	5	12	5	0.945946
740	Leucine-rich PPR-motif containing OS=Homo sapiens GN=LRPPRC PE=4 SV=1	E5KNY5_HUMAN (+1)	158 kDa	19	5	19	10	22	8	18	2	0.944444
741	Aspartyl/asparaginyl beta-hydroxylase OS=Homo sapiens GN=ASPH PE=1 SV=3	ASPH_HUMAN	86 kDa	7	1	5	4	8	2	5	1	0.944444
742	Vesicle-trafficking protein SEC22b OS=Homo sapiens GN=SEC22B PE=1 SV=4	SC22B_HUMAN	25 kDa	6	0	6	5	6	3	7	0	0.944444
743	40S ribosomal protein S18 OS=Homo sapiens GN=RPS18 PE=1 SV=3	RS18_HUMAN	18 kDa	5	4	4	4	5	2	5	4	0.944444
744	Ribosomal protein L18, isoform CRA_c OS=Homo sapiens GN=RPL18 PE=4 SV=1	A0A024QZD1_HUMAN (+3)	22 kDa	4	3	6	4	6	3	4	3	0.944444
745	Heat shock cognate 71 kDa protein OS=Homo sapiens GN=HSPA8 PE=1 SV=1	HSP7C_HUMAN (+1)	71 kDa	22	20	23	19	20	18	22	19	0.941176
746	Eukaryotic translation elongation factor 1 beta 2, isoform CRA_a OS=Homo sapiens GN=EEF1B2 PE=3 SV=1	A0A024R3W7_HUMAN (+1)	25 kDa	9	6	7	11	8	8	5	10	0.941176
747	Heat shock 60kDa protein 1 (Chaperonin), isoform CRA_a OS=Homo sapiens GN=HSPD1 PE=3 SV=1	A0A024R3X4_HUMAN (+1)	61 kDa	23	24	28	21	26	26	24	14	0.938144
748	U5 small nuclear ribonucleoprotein 200 kDa helicase OS=Homo sapiens GN=SNRNP200 PE=1 SV=2	U520_HUMAN	245 kDa	26	0	29	8	31	0	28	0	0.9375
749	Stress-70 protein, mitochondrial OS=Homo sapiens GN=HSPA9 PE=1 SV=2	GRP75_HUMAN (+2)	74 kDa	9	13	14	10	15	8	13	7	0.93617
750	FBL protein (Fragment) OS=Homo sapiens GN=FBL PE=1 SV=2	Q96BS4_HUMAN	28 kDa	8	0	6	0	8	0	5	0	0.933333
751	Holocytochrome c synthase (Cytochrome c heme-lyase), isoform CRA_a OS=Homo sapiens GN=HCCS PE=4 SV=1	A0A024RBY9_HUMAN (+1)	31 kDa	6	1	5	2	7	1	5	0	0.933333
752	ELAV-like protein 1 OS=Homo sapiens GN=ELAVL1 PE=1 SV=2	ELAV1_HUMAN	36 kDa	6	0	7	1	6	0	7	0	0.933333
753	Dolichyl-diphosphooligosaccharide--protein glycosyltransferase 48 kDa subunit OS=Homo sapiens GN=DDOST PE=1 SV=1	A0A0C4DGS1_HUMAN (+1)	49 kDa	5	0	7	2	7	0	5	1	0.933333
754	TAR DNA binding protein, isoform CRA_b OS=Homo sapiens GN=TARDBP PE=4 SV=1	A0A024R4E2_HUMAN (+2)	45 kDa	4	2	5	3	7	1	5	0	0.933333
755	14-3-3 protein beta/alpha OS=Homo sapiens GN=YWHAB PE=1 SV=3	1433B_HUMAN (+1)	28 kDa	4	5	0	4	1	5	3	3	0.928571
756	40S ribosomal protein S12 OS=Homo sapiens GN=RPS12 PE=1 SV=3	RS12_HUMAN	15 kDa	4	3	3	3	3	4	3	2	0.928571
757	Adipocyte plasma membrane-associated protein OS=Homo sapiens GN=APMAP PE=1 SV=2	APMAP_HUMAN	46 kDa	4	0	5	4	5	3	3	1	0.928571
758	Histone H3.1 OS=Homo sapiens GN=HIST1H3A PE=1 SV=2	H31_HUMAN	15 kDa	3	1	5	4	6	1	4	1	0.928571
759	Mitochondrial import receptor subunit TOM70 OS=Homo sapiens GN=TOMM70A PE=1 SV=1	TOM70_HUMAN	67 kDa	9	1	10	6	11	2	10	1	0.925926
760	Heterogeneous nuclear ribonucleoprotein R OS=Homo sapiens GN=HNRNPR PE=1 SV=1	HNRPR_HUMAN	71 kDa	17	0	14	8	14	3	17	2	0.925
761	Transducin beta-like protein 3 OS=Homo sapiens GN=TBL3 PE=1 SV=2	TBL3_HUMAN	89 kDa	7	0	5	0	6	0	5	0	0.923077
762	Pescadillo homolog OS=Homo sapiens GN=PES1 PE=2 SV=1	B2RDF2_HUMAN (+2)	68 kDa	5	0	7	0	9	0	2	0	0.923077
763	cDNA FLJ75556, highly similar to Homo sapiens ribosomal protein L14, mRNA OS=Homo sapiens PE=2 SV=1	A8K7N0_HUMAN	24 kDa	3	3	4	2	4	1	4	2	0.923077
764	Tubulin beta-4A chain OS=Homo sapiens GN=TUBB4A PE=1 SV=2	TBB4A_HUMAN	50 kDa	3	3	3	3	2	3	3	3	0.923077
765	Thioredoxin-related transmembrane protein 1 OS=Homo sapiens GN=TMX1 PE=1 SV=1	TMX1_HUMAN	32 kDa	3	1	5	3	5	1	4	1	0.923077
766	PA2G4 protein (Fragment) OS=Homo sapiens GN=PA2G4 PE=2 SV=1	Q05D08_HUMAN	45 kDa	2	4	3	3	6	3	1	1	0.923077
767	Calnexin OS=Homo sapiens GN=CANX PE=1 SV=2	CALX_HUMAN	68 kDa	19	3	17	11	15	11	16	4	0.921569
768	Cytochrome b-c1 complex subunit 1, mitochondrial OS=Homo sapiens GN=UQCRC1 PE=1 SV=3	QCR1_HUMAN	53 kDa	15	2	11	7	10	5	15	2	0.916667
769	Inositol 1,4,5-trisphosphate receptor type 3 OS=Homo sapiens GN=ITPR3 PE=1 SV=2	ITPR3_HUMAN	304 kDa	10	0	11	2	11	0	9	1	0.916667
770	ATP synthase F(0) complex subunit B1, mitochondrial OS=Homo sapiens GN=ATP5F1 PE=1 SV=2	AT5F1_HUMAN (+2)	29 kDa	5	0	6	0	5	0	4	1	0.916667
771	40S ribosomal protein S10 OS=Homo sapiens GN=RPS10 PE=1 SV=1	RS10_HUMAN	19 kDa	3	2	3	3	3	2	3	2	0.916667
772	Succinate dehydrogenase [ubiquinone] iron-sulfur subunit, mitochondrial OS=Homo sapiens GN=SDHB PE=1 SV=3	SDHB_HUMAN	32 kDa	3	0	5	3	5	0	5	0	0.916667
773	Filamin-B OS=Homo sapiens GN=FLNB PE=1 SV=2	FLNB_HUMAN	278 kDa	31	45	25	26	29	41	19	27	0.914062
774	HCG31253, isoform CRA_a OS=Homo sapiens GN=hCG_31253 PE=4 SV=1	A0A024R8A7_HUMAN (+1)	62 kDa	7	0	12	3	11	0	9	0	0.913043
775	Epididymis tissue sperm binding protein Li 14m OS=Homo sapiens PE=2 SV=1	E9KL44_HUMAN (+1)	83 kDa	13	6	14	11	14	10	10	6	0.911111
776	SWI/SNF-related matrix-associated actin-dependent regulator of chromatin subfamily A member 5 OS=Homo sapiens GN=SMARCA5 PE=1 SV=1	SMCA5_HUMAN	122 kDa	15	0	15	2	15	0	14	0	0.909091
777	cDNA FLJ90278 fis, clone NT2RP1000325, highly similar to Phosphate carrier protein, mitochondrialprecursor OS=Homo sapiens PE=2 SV=1	Q8NCF7_HUMAN	40 kDa	6	2	7	6	7	5	4	3	0.909091
778	Thymopoietin, isoform CRA_c OS=Homo sapiens GN=TMPO PE=4 SV=1	A0A024RBE7_HUMAN (+1)	51 kDa	5	0	4	1	3	0	6	0	0.909091
779	Telomere-associated protein RIF1 OS=Homo sapiens GN=RIF1 PE=1 SV=2	RIF1_HUMAN	274 kDa	4	0	6	0	5	0	4	0	0.909091
780	cDNA FLJ51385, highly similar to Ran GTPase-activating protein 1 OS=Homo sapiens PE=2 SV=1	B4DY16_HUMAN	58 kDa	4	0	5	1	6	0	3	0	0.909091
781	Similar to NADH dehydrogenase (Ubiquinone) 1 alpha subcomplex, 9 (39kD) (Fragment) OS=Homo sapiens PE=2 SV=1	Q9BTT5_HUMAN	38 kDa	4	0	4	2	5	1	3	0	0.909091
782	ATP synthase-coupling factor 6, mitochondrial OS=Homo sapiens GN=ATP5J PE=1 SV=1	ATP5J_HUMAN (+1)	13 kDa	4	0	4	2	3	2	4	0	0.909091
783	Myb-binding protein 1A OS=Homo sapiens GN=MYBBP1A PE=1 SV=2	MBB1A_HUMAN	149 kDa	17	0	20	5	21	0	17	0	0.906977
784	WD repeat-containing protein 36 OS=Homo sapiens GN=WDR36 PE=1 SV=1	WDR36_HUMAN	105 kDa	8	0	12	0	8	1	9	0	0.904762
785	Epididymis secretory protein Li 103 OS=Homo sapiens GN=HSPA1B PE=2 SV=1	A8K5I0_HUMAN (+2)	70 kDa	16	19	12	14	15	16	14	10	0.903226
786	Interleukin enhancer-binding factor 2 OS=Homo sapiens GN=ILF2 PE=1 SV=1	B4DY09_HUMAN (+2)	39 kDa	12	1	12	5	12	2	13	0	0.903226
787	Dolichyl-diphosphooligosaccharide--protein glycosyltransferase subunit 1 OS=Homo sapiens GN=RPN1 PE=1 SV=1	RPN1_HUMAN	69 kDa	12	4	14	9	16	4	12	3	0.9
788	P37 AUF1 OS=Homo sapiens PE=2 SV=1	Q12771_HUMAN	31 kDa	7	2	7	3	7	3	5	2	0.9
789	Guanine nucleotide binding protein-like 3 (Nucleolar), isoform CRA_b OS=Homo sapiens GN=GNL3 PE=4 SV=1	A0A024R2Z6_HUMAN	61 kDa	5	0	4	0	4	0	4	0	0.9
790	DNA helicase OS=Homo sapiens GN=MCM5 PE=1 SV=1	B1AHB0_HUMAN (+1)	82 kDa	5	0	4	0	3	0	5	0	0.9
791	Protein DEK OS=Homo sapiens GN=DEK PE=1 SV=1	DEK_HUMAN	43 kDa	5	0	3	1	5	0	3	0	0.9
792	NADH dehydrogenase [ubiquinone] 1 alpha subcomplex subunit 10, mitochondrial OS=Homo sapiens GN=NDUFA10 PE=1 SV=1	A0A087WXC5_HUMAN (+1)	41 kDa	4	0	4	1	5	1	2	0	0.9
793	Small nuclear ribonucleoprotein Sm D1 OS=Homo sapiens GN=SNRPD1 PE=1 SV=1	SMD1_HUMAN	13 kDa	3	1	3	2	3	1	4	0	0.9
794	Translocon-associated protein subunit delta OS=Homo sapiens GN=SSR4 PE=1 SV=1	SSRD_HUMAN	19 kDa	3	0	3	3	4	1	3	0	0.9
795	Insulin-like growth factor 2 mRNA-binding protein 3 OS=Homo sapiens GN=IGF2BP3 PE=1 SV=2	IF2B3_HUMAN	64 kDa	2	1	5	1	4	0	4	0	0.9
796	NADH dehydrogenase (Ubiquinone) Fe-S protein 8, 23kDa (NADH-coenzyme Q reductase), isoform CRA_b OS=Homo sapiens GN=NDUFS8 PE=3 SV=1	A0A024R5K3_HUMAN (+2)	19 kDa	2	0	5	2	3	1	4	0	0.9
797	Cytochrome c oxidase subunit 5B, mitochondrial OS=Homo sapiens GN=COX5B PE=1 SV=2	COX5B_HUMAN	14 kDa	2	0	4	3	3	1	3	1	0.9
798	116 kDa U5 small nuclear ribonucleoprotein component OS=Homo sapiens GN=EFTUD2 PE=1 SV=1	U5S1_HUMAN	109 kDa	15	0	21	1	16	0	17	0	0.894737
799	HCG27698, isoform CRA_a OS=Homo sapiens GN=hCG_27698 PE=3 SV=1	A0A024RAS3_HUMAN (+3)	51 kDa	4	0	4	0	4	0	3	0	0.888889
800	Replication protein A3, 14kDa OS=Homo sapiens GN=RPA3 PE=2 SV=1	A4D105_HUMAN (+1)	14 kDa	3	1	4	0	3	1	3	0	0.888889
801	Chromosome 10 open reading frame 70, isoform CRA_b OS=Homo sapiens GN=C10orf70 PE=4 SV=1	A0A024QZN7_HUMAN (+1)	12 kDa	3	1	3	1	4	0	3	0	0.888889
802	DBIRD complex subunit ZNF326 OS=Homo sapiens GN=ZNF326 PE=1 SV=2	ZN326_HUMAN	66 kDa	3	0	5	0	4	0	3	0	0.888889
803	Sec61 alpha 1 subunit (S. cerevisiae), isoform CRA_c OS=Homo sapiens GN=SEC61A1 PE=2 SV=1	B3KNF6_HUMAN (+2)	52 kDa	3	0	4	1	6	0	1	0	0.888889
804	Lysophosphatidylcholine acyltransferase 1 OS=Homo sapiens GN=LPCAT1 PE=1 SV=2	PCAT1_HUMAN	59 kDa	3	0	4	1	4	1	2	0	0.888889
805	cDNA FLJ55184, highly similar to Homo sapiens leukocyte receptor cluster (LRC) member 4 (LENG4), mRNA OS=Homo sapiens PE=2 SV=1	B4DDH8_HUMAN	51 kDa	3	0	3	2	3	1	3	0	0.888889
806	Uncharacterized protein OS=Homo sapiens PE=4 SV=1	J3QQQ9_HUMAN (+5)	13 kDa	3	0	2	3	1	4	1	1	0.888889
807	Tubulin beta-8 chain OS=Homo sapiens GN=TUBB8 PE=1 SV=2	TBB8_HUMAN	50 kDa	2	2	2	2	1	2	2	2	0.888889
808	Nucleolar complex protein 2 homolog OS=Homo sapiens GN=NOC2L PE=1 SV=4	NOC2L_HUMAN	85 kDa	2	0	6	0	3	0	3	1	0.888889
809	Thioredoxin-dependent peroxide reductase, mitochondrial OS=Homo sapiens GN=PRDX3 PE=1 SV=3	PRDX3_HUMAN	28 kDa	1	1	4	2	1	2	3	1	0.888889
810	Heat shock protein 90kDa alpha (Cytosolic), class B member 1, isoform CRA_a OS=Homo sapiens GN=HSP90AB1 PE=3 SV=1	A0A024RD80_HUMAN (+1)	83 kDa	17	27	10	24	16	24	11	18	0.886076
811	14-3-3 protein epsilon OS=Homo sapiens GN=YWHAE PE=1 SV=1	1433E_HUMAN (+1)	29 kDa	6	7	5	7	4	9	4	5	0.884615
812	Splicing factor 3a, subunit 1, 120kDa, isoform CRA_a OS=Homo sapiens GN=SF3A1 PE=4 SV=1	A0A024R1K8_HUMAN (+1)	89 kDa	8	0	7	1	9	0	5	0	0.882353
813	Kinesin-like protein OS=Homo sapiens GN=KIF23 PE=1 SV=1	H7BYN4_HUMAN (+1)	109 kDa	4	3	3	6	4	3	4	3	0.882353
814	Mitochondrial carrier homolog 2 OS=Homo sapiens GN=MTCH2 PE=1 SV=1	MTCH2_HUMAN	33 kDa	5	0	4	6	7	0	4	2	0.875
815	Ribosomal protein L7-like 1, isoform CRA_b OS=Homo sapiens GN=RPL7L1 PE=3 SV=1	A0A024RD36_HUMAN (+1)	30 kDa	4	0	3	0	3	0	3	0	0.875
816	Small nuclear ribonucleoprotein Sm D3 OS=Homo sapiens GN=SNRPD3 PE=1 SV=1	SMD3_HUMAN	14 kDa	4	0	2	1	2	1	3	0	0.875
817	GPI-anchor transamidase OS=Homo sapiens GN=PIGK PE=1 SV=2	GPI8_HUMAN	45 kDa	3	1	2	1	3	0	2	1	0.875
818	Deoxynucleotidyltransferase terminal-interacting protein 2 OS=Homo sapiens GN=DNTTIP2 PE=1 SV=2	TDIF2_HUMAN	84 kDa	2	0	5	0	3	0	3	0	0.875
819	Ribosome biogenesis protein WDR12 OS=Homo sapiens GN=WDR12 PE=2 SV=1	Q53T99_HUMAN (+1)	48 kDa	2	0	4	1	3	0	3	0	0.875
820	60S ribosomal protein L28 OS=Homo sapiens GN=RPL28 PE=1 SV=1	H0YKD8_HUMAN (+2)	19 kDa	1	0	3	3	1	1	2	2	0.875
821	Guanine nucleotide binding protein (G protein), beta polypeptide 1, isoform CRA_a OS=Homo sapiens GN=GNB1 PE=4 SV=1	A0A024R056_HUMAN (+2)	37 kDa	0	1	2	4	2	1	1	2	0.875
822	Antigen KI-67 OS=Homo sapiens GN=MKI67 PE=1 SV=1	A0A087WV66_HUMAN (+1)	359 kDa	31	0	32	6	31	0	29	0	0.871429
823	pre-rRNA processing protein FTSJ3 OS=Homo sapiens GN=FTSJ3 PE=1 SV=2	SPB1_HUMAN	97 kDa	6	0	11	4	10	0	8	0	0.863636
824	Filamin-A OS=Homo sapiens GN=FLNA PE=1 SV=4	FLNA_HUMAN	281 kDa	20	36	17	28	25	27	17	18	0.862745
825	Pre-mRNA-processing factor 19 OS=Homo sapiens GN=PRPF19 PE=1 SV=1	PRP19_HUMAN	55 kDa	10	1	10	7	9	3	9	3	0.862069
826	Heterogeneous nuclear ribonucleoprotein A2/B1, isoform CRA_c OS=Homo sapiens GN=HNRPA2B1 PE=4 SV=1	A0A024RA61_HUMAN (+1)	37 kDa	18	3	18	10	14	5	19	4	0.86
827	HEAT repeat-containing protein 1 OS=Homo sapiens GN=HEATR1 PE=1 SV=3	HEAT1_HUMAN	242 kDa	10	0	14	3	14	0	8	1	0.857143
828	Protein SON OS=Homo sapiens GN=SON PE=1 SV=4	SON_HUMAN	264 kDa	6	0	6	1	7	0	4	0	0.857143
829	Malate dehydrogenase (Fragment) OS=Homo sapiens GN=MDH2 PE=2 SV=1	Q0QF37_HUMAN	32 kDa	4	0	2	0	4	0	1	0	0.857143
830	Sideroflexin OS=Homo sapiens GN=SFXN3 PE=1 SV=1	A0A0A0MS41_HUMAN (+1)	36 kDa	3	0	3	0	4	0	1	0	0.857143
831	ATP-binding cassette sub-family D member 1 OS=Homo sapiens GN=ABCD1 PE=1 SV=2	ABCD1_HUMAN	83 kDa	3	0	3	0	3	0	2	0	0.857143
832	Trans-Golgi network integral membrane protein 2 OS=Homo sapiens GN=TGOLN2 PE=1 SV=2	F8W8W7_HUMAN (+2)	51 kDa	3	0	2	1	1	1	2	1	0.857143
833	cDNA FLJ55916, highly similar to General transcription factor II-I OS=Homo sapiens PE=2 SV=1	B4DH52_HUMAN	112 kDa	3	0	1	2	3	0	2	0	0.857143
834	Protein kinase C and casein kinase substrate in neurons protein 3 (Fragment) OS=Homo sapiens GN=PACSIN3 PE=1 SV=1	A0A0C4DGG1_HUMAN (+3)	46 kDa	3	0	1	2	1	1	1	2	0.857143
835	Calmodulin 1 (Phosphorylase kinase, delta), isoform CRA_a OS=Homo sapiens GN=CALM1 PE=1 SV=1	B4DJ51_HUMAN (+4)	17 kDa	2	2	2	0	2	1	1	1	0.857143
836	H.sapiens ras-related Hrab1A protein OS=Homo sapiens GN=RAB1A PE=2 SV=1	Q5U0I6_HUMAN (+1)	23 kDa	2	1	2	1	1	2	1	1	0.857143
837	Cleavage and polyadenylation specificity factor subunit 6 OS=Homo sapiens GN=CPSF6 PE=1 SV=2	CPSF6_HUMAN (+1)	59 kDa	2	1	1	2	2	0	3	0	0.857143
838	Chromatin target of PRMT1 protein OS=Homo sapiens GN=CHTOP PE=1 SV=2	CHTOP_HUMAN (+1)	26 kDa	2	0	4	0	3	0	2	0	0.857143
839	Myosin regulatory light chain 12A OS=Homo sapiens GN=MYL12A PE=1 SV=1	J3QRS3_HUMAN (+2)	20 kDa	0	2	2	2	2	2	1	0	0.857143
840	X-ray repair cross-complementing protein 5 OS=Homo sapiens GN=XRCC5 PE=1 SV=3	XRCC5_HUMAN	83 kDa	15	4	11	3	11	5	9	3	0.852941
841	FACT complex subunit SPT16 OS=Homo sapiens GN=SUPT16H PE=1 SV=1	SP16H_HUMAN	120 kDa	16	0	16	7	17	0	16	0	0.85
842	Transgelin-2 OS=Homo sapiens GN=TAGLN2 PE=1 SV=3	TAGL2_HUMAN	22 kDa	3	9	3	4	3	8	2	3	0.85
843	Heterogeneous nuclear ribonucleoprotein U-like protein 2 OS=Homo sapiens GN=HNRNPUL2 PE=1 SV=1	HNRL2_HUMAN	85 kDa	13	0	14	5	14	0	13	0	0.848485
844	Nucleolar protein 56 OS=Homo sapiens GN=NOP56 PE=1 SV=4	NOP56_HUMAN (+1)	66 kDa	11	0	16	5	13	0	14	0	0.848485
845	Splicing factor 3B subunit 2 OS=Homo sapiens GN=SF3B2 PE=1 SV=2	SF3B2_HUMAN	100 kDa	14	0	9	2	9	0	12	0	0.846154
846	Protein S100-A11 OS=Homo sapiens GN=S100A11 PE=1 SV=2	S10AB_HUMAN (+1)	12 kDa	4	3	3	2	3	2	3	2	0.846154
847	RRP12-like protein OS=Homo sapiens GN=RRP12 PE=1 SV=2	RRP12_HUMAN	144 kDa	4	0	6	2	5	0	5	0	0.846154
848	Epididymis luminal protein 189 OS=Homo sapiens GN=DKFZp686J1372 PE=1 SV=1	Q5HYB6_HUMAN (+1)	27 kDa	3	5	2	2	4	4	0	2	0.846154
849	60S ribosomal protein L18a OS=Homo sapiens PE=2 SV=1	B2R4C0_HUMAN (+4)	21 kDa	3	3	2	4	1	4	3	2	0.846154
850	HLA class I antigen OS=Homo sapiens GN=HLA-Cw PE=3 SV=1	C5IYE7_HUMAN	41 kDa	2	2	4	4	3	2	4	1	0.846154
851	Heterogeneous nuclear ribonucleoprotein A1, isoform CRA_b OS=Homo sapiens GN=HNRPA1 PE=4 SV=1	A0A024RAZ7_HUMAN (+1)	39 kDa	12	1	11	7	9	4	9	4	0.84375
852	40S ribosomal protein S6 OS=Homo sapiens GN=RPS6 PE=2 SV=1	A2A3R6_HUMAN (+2)	29 kDa	6	4	4	4	3	5	3	4	0.842105
853	Calcium-binding mitochondrial carrier protein SCaMC-1 OS=Homo sapiens GN=SLC25A24 PE=1 SV=2	SCMC1_HUMAN (+1)	53 kDa	10	0	9	5	9	2	8	1	0.84
854	Eukaryotic translation initiation factor 2, subunit 3 gamma, 52kDa, isoform CRA_a OS=Homo sapiens GN=EIF2S3 PE=4 SV=1	A0A024RBY4_HUMAN (+2)	51 kDa	7	6	4	7	6	5	5	4	0.84
855	HNRPK protein OS=Homo sapiens GN=HNRPK PE=1 SV=1	Q6IBN1_HUMAN	51 kDa	21	9	17	14	17	10	16	8	0.83871
856	60S ribosomal protein L6 OS=Homo sapiens GN=RPL6 PE=3 SV=1	A0A024RBK3_HUMAN (+4)	33 kDa	8	6	8	8	5	6	6	8	0.83871
857	Heat shock protein HSP 90-alpha OS=Homo sapiens GN=HSP90AA1 PE=1 SV=5	HS90A_HUMAN (+1)	85 kDa	9	13	5	9	7	12	4	7	0.837838
858	Histone H4 OS=Homo sapiens GN=HIST1H4H PE=2 SV=1	B2R4R0_HUMAN (+1)	11 kDa	9	4	10	6	8	4	8	4	0.833333
859	40S ribosomal protein SA OS=Homo sapiens GN=RPSA PE=3 SV=1	A0A024R2P0_HUMAN (+3)	33 kDa	7	6	6	4	4	3	6	6	0.833333
860	Moesin OS=Homo sapiens GN=MSN PE=1 SV=3	MOES_HUMAN (+1)	68 kDa	4	6	6	7	4	7	5	3	0.833333
861	Poly(rC)-binding protein 2 OS=Homo sapiens GN=PCBP2 PE=1 SV=1	PCBP2_HUMAN	39 kDa	4	3	1	3	3	2	3	1	0.833333
862	Family with sequence similarity 82, member C, isoform CRA_a OS=Homo sapiens GN=FAM82C PE=4 SV=1	A0A024R9P6_HUMAN (+1)	52 kDa	4	0	6	1	5	0	4	0	0.833333
863	U1 small nuclear ribonucleoprotein A OS=Homo sapiens GN=SNRPA PE=1 SV=3	SNRPA_HUMAN (+1)	31 kDa	4	0	5	2	5	0	4	0	0.833333
864	Histone H1.5 OS=Homo sapiens GN=HIST1H1B PE=1 SV=3	H15_HUMAN	23 kDa	4	0	5	2	4	0	5	0	0.833333
865	Solute carrier family 16 (Monocarboxylic acid transporters), member 3, isoform CRA_a OS=Homo sapiens GN=SLC16A3 PE=4 SV=1	A0A024R8U1_HUMAN (+1)	49 kDa	3	2	3	3	4	2	1	2	0.833333
866	Solute carrier family 27 (Fatty acid transporter), member 2 variant (Fragment) OS=Homo sapiens PE=2 SV=1	Q53GS2_HUMAN (+1)	70 kDa	3	0	6	2	5	0	3	1	0.833333
867	Splicing factor 3b, subunit 4 variant (Fragment) OS=Homo sapiens PE=2 SV=1	Q53FG6_HUMAN	44 kDa	3	0	1	1	2	0	2	0	0.833333
868	Inosine-5'-monophosphate dehydrogenase 2 OS=Homo sapiens GN=IMPDH2 PE=1 SV=2	IMDH2_HUMAN	56 kDa	2	2	0	1	0	2	0	2	0.833333
869	KIAA0406 protein (Fragment) OS=Homo sapiens GN=KIAA0406 PE=2 SV=1	Q3B768_HUMAN (+1)	90 kDa	2	1	1	1	3	0	0	1	0.833333
870	Nuclear pore complex protein Nup98-Nup96 OS=Homo sapiens GN=NUP98 PE=1 SV=4	NUP98_HUMAN	198 kDa	2	0	3	0	4	0	0	0	0.833333
871	Serine/arginine repetitive matrix protein 1 OS=Homo sapiens GN=SRRM1 PE=1 SV=1	A9Z1X7_HUMAN (+2)	103 kDa	2	0	3	0	3	0	1	0	0.833333
872	cDNA FLJ90138 fis, clone HEMBB1000905, weakly similar to TRANSCRIPTIONAL REPRESSOR RCO-1 OS=Homo sapiens PE=2 SV=1	Q8N2L6_HUMAN	50 kDa	2	0	3	0	2	0	2	0	0.833333
873	RNA binding motif (RNP1, RRM) protein 3, isoform CRA_c OS=Homo sapiens GN=RBM3 PE=4 SV=1	A0A024QYX3_HUMAN (+1)	17 kDa	2	0	2	1	2	1	1	0	0.833333
874	Histone H2AX OS=Homo sapiens GN=H2AFX PE=1 SV=2	H2AX_HUMAN	15 kDa	2	0	2	1	2	0	2	0	0.833333
875	Protein dpy-30 homolog OS=Homo sapiens GN=DPY30 PE=1 SV=1	DPY30_HUMAN	11 kDa	2	0	2	1	2	0	2	0	0.833333
876	Spermatid perinuclear RNA-binding protein OS=Homo sapiens GN=STRBP PE=1 SV=1	STRBP_HUMAN (+1)	74 kDa	2	0	2	1	2	0	2	0	0.833333
877	ATP-binding cassette sub-family B member 7, mitochondrial (Fragment) OS=Homo sapiens GN=ABCB7 PE=1 SV=1	B4DGL8_HUMAN (+1)	77 kDa	2	0	2	1	2	0	2	0	0.833333
878	Heat shock 70kDa protein 2, isoform CRA_a OS=Homo sapiens GN=HSPA2 PE=3 SV=1	A0A024R6B5_HUMAN (+1)	70 kDa	1	2	1	1	1	1	1	1	0.833333
879	Ras-related C3 botulinum toxin substrate 1 (Rho family, small GTP binding protein Rac1) OS=Homo sapiens GN=RAC1 PE=2 SV=1	A4D2P0_HUMAN (+2)	23 kDa	1	2	0	2	1	2	1	0	0.833333
880	Putative uncharacterized protein TOM7 OS=Homo sapiens GN=TOM7 PE=1 SV=1	Q75MR5_HUMAN (+1)	6 kDa	1	1	2	1	1	1	1	1	0.833333
881	cDNA FLJ56386, highly similar to Heat shock 70 kDa protein 1L OS=Homo sapiens PE=2 SV=1	B4DI54_HUMAN	78 kDa	1	1	1	2	1	1	1	1	0.833333
882	Mitochondrial fission 1 protein OS=Homo sapiens GN=FIS1 PE=1 SV=2	FIS1_HUMAN	17 kDa	1	0	2	2	2	0	2	0	0.833333
883	Calreticulin OS=Homo sapiens GN=CALR PE=1 SV=1	CALR_HUMAN (+2)	48 kDa	0	3	0	2	1	2	1	0	0.833333
884	Structure specific recognition protein 1, isoform CRA_a OS=Homo sapiens GN=SSRP1 PE=4 SV=1	A0A024R4Z6_HUMAN (+1)	81 kDa	13	0	11	4	12	0	11	0	0.827586
885	Enolase 1, (Alpha), isoform CRA_a OS=Homo sapiens GN=ENO1 PE=3 SV=1	A0A024R4F1_HUMAN (+1)	47 kDa	13	16	11	11	10	15	9	8	0.826923
886	Desmoglein-2 OS=Homo sapiens GN=DSG2 PE=1 SV=2	DSG2_HUMAN	122 kDa	8	0	4	4	8	3	2	0	0.823529
887	Structural maintenance of chromosomes protein 1A OS=Homo sapiens GN=SMC1A PE=1 SV=2	SMC1A_HUMAN	143 kDa	6	0	8	2	5	1	6	1	0.823529
888	Heterogeneous nuclear ribonucleoprotein H3 (2H9), isoform CRA_a OS=Homo sapiens GN=HNRPH3 PE=4 SV=1	A0A024QZK8_HUMAN (+1)	37 kDa	6	0	6	4	7	0	6	0	0.823529
889	Cytoplasmic dynein 1 heavy chain 1 OS=Homo sapiens GN=DYNC1H1 PE=1 SV=5	DYHC1_HUMAN	532 kDa	2	6	1	7	1	7	1	4	0.823529
890	Double-stranded RNA-specific adenosine deaminase OS=Homo sapiens GN=ADAR PE=1 SV=4	DSRAD_HUMAN	136 kDa	12	0	11	4	12	0	10	0	0.821429
891	Complement component 1 Q subcomponent-binding protein, mitochondrial OS=Homo sapiens GN=C1QBP PE=1 SV=1	C1QBP_HUMAN (+1)	31 kDa	7	5	4	5	7	3	4	3	0.818182
892	Complement decay-accelerating factor OS=Homo sapiens GN=CD55 PE=1 SV=2	H7BY55_HUMAN	59 kDa	6	4	5	6	4	6	4	3	0.818182
893	Replication protein A 70 kDa DNA-binding subunit OS=Homo sapiens GN=RPA1 PE=1 SV=2	RFA1_HUMAN	68 kDa	6	0	4	0	4	0	3	1	0.818182
894	Cytochrome c oxidase subunit 2 OS=Homo sapiens GN=COX2 PE=3 SV=1	D3YPT7_HUMAN	26 kDa	4	1	3	2	3	2	2	1	0.818182
895	Galectin-1 OS=Homo sapiens GN=LGALS1 PE=1 SV=2	LEG1_HUMAN	15 kDa	4	1	3	2	1	2	4	1	0.818182
896	Coiled-coil domain-containing protein 47 OS=Homo sapiens GN=CCDC47 PE=1 SV=1	CCD47_HUMAN	56 kDa	4	0	5	1	5	0	3	0	0.818182
897	Flotillin-1 OS=Homo sapiens GN=FLOT1 PE=1 SV=3	FLOT1_HUMAN (+1)	47 kDa	4	0	2	4	4	3	1	0	0.818182
898	Ribosomal protein L32, isoform CRA_a OS=Homo sapiens GN=RPL32 PE=4 SV=1	A0A024R2G7_HUMAN (+3)	16 kDa	2	2	3	3	3	2	2	1	0.818182
899	Clathrin light chain A OS=Homo sapiens GN=CLTA PE=1 SV=1	CLCA_HUMAN	27 kDa	1	2	3	4	2	2	2	2	0.818182
900	Nucleolar GTP-binding protein 1 OS=Homo sapiens GN=GTPBP4 PE=3 SV=1	D2CFK9_HUMAN (+2)	74 kDa	6	0	7	2	5	0	7	0	0.8125
901	RNA-binding protein 25 OS=Homo sapiens GN=RBM25 PE=1 SV=3	RBM25_HUMAN	100 kDa	6	0	7	2	5	0	7	0	0.8125
902	ATP-dependent RNA helicase A OS=Homo sapiens GN=DHX9 PE=1 SV=4	DHX9_HUMAN	141 kDa	31	1	31	20	33	3	29	2	0.809524
903	cDNA, FLJ95650, highly similar to Homo sapiens karyopherin (importin) beta 1 (KPNB1), mRNA OS=Homo sapiens PE=2 SV=1	B2RBR9_HUMAN	97 kDa	9	8	6	7	8	7	4	5	0.806452
904	Nucleophosmin OS=Homo sapiens GN=NPM1 PE=1 SV=2	NPM_HUMAN	33 kDa	8	5	10	7	9	4	8	3	0.806452
905	RNA-binding protein FUS OS=Homo sapiens GN=FUS PE=1 SV=1	FUS_HUMAN (+3)	53 kDa	7	0	7	5	7	0	7	1	0.8
906	Chromodomain-helicase-DNA-binding protein 4 OS=Homo sapiens GN=CHD4 PE=1 SV=1	A0A0C4DGG9_HUMAN (+3)	220 kDa	6	0	7	1	5	0	6	0	0.8
907	Nucleolar complex protein 3 homolog OS=Homo sapiens GN=NOC3L PE=1 SV=1	NOC3L_HUMAN (+1)	93 kDa	4	0	5	0	6	0	1	0	0.8
908	Endoplasmic reticulum metallopeptidase 1 OS=Homo sapiens GN=ERMP1 PE=1 SV=2	ERMP1_HUMAN	100 kDa	4	0	4	1	3	0	4	0	0.8
909	Small nuclear ribonucleoprotein 70kDa polypeptide (RNP antigen), isoform CRA_b OS=Homo sapiens GN=SNRP70 PE=4 SV=1	A0A024QZD5_HUMAN (+2)	52 kDa	4	0	3	2	4	0	3	0	0.8
910	Ribosomal RNA small subunit methyltransferase NEP1 OS=Homo sapiens GN=EMG1 PE=1 SV=4	NEP1_HUMAN	27 kDa	4	0	0	0	1	0	2	0	0.8
911	ATP synthase subunit delta, mitochondrial OS=Homo sapiens GN=ATP5D PE=1 SV=2	ATPD_HUMAN	17 kDa	3	2	3	1	2	1	3	1	0.8
912	Protein S100-A4 OS=Homo sapiens GN=S100A4 PE=1 SV=1	S10A4_HUMAN	12 kDa	3	2	1	3	1	2	1	3	0.8
913	Pre-mRNA 3'-end-processing factor FIP1 OS=Homo sapiens GN=FIP1L1 PE=1 SV=1	FIP1_HUMAN	67 kDa	3	0	1	0	2	0	1	0	0.8
914	Nucleolar complex protein 4 homolog OS=Homo sapiens GN=NOC4L PE=1 SV=1	NOC4L_HUMAN	58 kDa	2	0	2	0	3	0	0	0	0.8
915	Microfibrillar-associated protein 1 OS=Homo sapiens GN=MFAP1 PE=1 SV=2	MFAP1_HUMAN	52 kDa	2	0	2	0	2	0	1	0	0.8
916	Splicing factor 3B subunit 6 OS=Homo sapiens GN=SF3B6 PE=1 SV=1	SF3B6_HUMAN	15 kDa	2	0	2	0	2	0	1	0	0.8
917	HCG2011153, isoform CRA_b OS=Homo sapiens GN=hCG_2011153 PE=4 SV=1	A0A024R1D6_HUMAN (+1)	79 kDa	2	0	2	0	2	0	1	0	0.8
918	Coilin OS=Homo sapiens GN=COIL PE=1 SV=1	COIL_HUMAN	63 kDa	2	0	2	0	2	0	1	0	0.8
919	Putative uncharacterized protein DKFZp686P168 OS=Homo sapiens GN=DKFZp686P168 PE=2 SV=1	Q6AI02_HUMAN	141 kDa	2	0	2	0	1	0	2	0	0.8
920	Transmembrane protein 43, isoform CRA_a OS=Homo sapiens GN=TMEM43 PE=4 SV=1	A0A024R2F9_HUMAN (+1)	45 kDa	2	0	1	1	1	0	2	0	0.8
921	Nascent polypeptide-associated complex subunit alpha, muscle-specific form OS=Homo sapiens GN=NACA PE=1 SV=1	NACAM_HUMAN	205 kDa	1	2	1	0	2	0	1	0	0.8
922	Ezrin OS=Homo sapiens GN=EZR PE=1 SV=4	EZRI_HUMAN (+2)	69 kDa	1	2	1	0	1	1	1	0	0.8
923	MHC class I antigen (Fragment) OS=Homo sapiens GN=HLA-A PE=3 SV=1	F6IR49_HUMAN	38 kDa	1	1	1	1	1	1	0	1	0.8
924	Carboxypeptidase M OS=Homo sapiens GN=CPM PE=1 SV=2	CBPM_HUMAN	51 kDa	1	1	0	2	1	1	1	0	0.8
925	Tyrosine-protein kinase receptor OS=Homo sapiens GN=Mprip-Ntrk1 fusion gene PE=2 SV=1	U6FSN9_HUMAN	150 kDa	1	1	0	2	1	0	1	1	0.8
926	Pleiotropic regulator 1 OS=Homo sapiens GN=PLRG1 PE=1 SV=1	PLRG1_HUMAN	57 kDa	1	0	3	0	2	0	1	0	0.8
927	EIF2AK2 protein OS=Homo sapiens GN=EIF2AK2 PE=2 SV=1	B7ZKK7_HUMAN (+2)	62 kDa	1	0	2	1	1	1	1	0	0.8
928	TATA-binding protein-associated factor 2N OS=Homo sapiens GN=TAF15 PE=1 SV=1	A0A075B7D9_HUMAN (+2)	49 kDa	1	0	2	1	1	0	2	0	0.8
929	2',3'-cyclic nucleotide 3' phosphodiesterase, isoform CRA_a OS=Homo sapiens GN=CNP PE=4 SV=1	A0A024R1T5_HUMAN (+1)	45 kDa	1	0	1	2	0	1	1	1	0.8
930	Talin-1 OS=Homo sapiens GN=TLN1 PE=1 SV=3	TLN1_HUMAN	270 kDa	0	1	0	3	0	3	0	0	0.8
931	CCAAT/enhancer-binding protein beta OS=Homo sapiens GN=CEBPB PE=1 SV=2	CEBPB_HUMAN	36 kDa	0	0	3	1	2	0	1	0	0.8
932	Phosphoglycerate kinase 1 OS=Homo sapiens GN=PGK1 PE=1 SV=3	PGK1_HUMAN (+1)	45 kDa	5	12	7	9	6	13	4	3	0.794118
933	Nucleolar protein 58 OS=Homo sapiens GN=NOP58 PE=1 SV=1	NOP58_HUMAN	60 kDa	13	0	12	3	14	0	8	0	0.793103
934	Cofilin-1 OS=Homo sapiens GN=CFL1 PE=1 SV=3	COF1_HUMAN (+2)	19 kDa	6	6	5	6	5	5	3	5	0.791667
935	Voltage-dependent anion channel 2, isoform CRA_c OS=Homo sapiens GN=VDAC2 PE=4 SV=1	A0A024QZT0_HUMAN (+1)	32 kDa	12	6	10	9	10	6	9	4	0.789474
936	14-3-3 protein zeta/delta OS=Homo sapiens GN=YWHAZ PE=1 SV=1	1433Z_HUMAN (+1)	28 kDa	5	5	4	4	3	4	4	3	0.789474
937	Ribosomal protein, large, P0, isoform CRA_b OS=Homo sapiens GN=RPLP0 PE=3 SV=1	A0A024RBS2_HUMAN (+2)	34 kDa	9	6	8	9	6	6	7	6	0.787879
938	Poly (ADP-ribose) polymerase family, member 1, isoform CRA_a OS=Homo sapiens GN=PARP1 PE=4 SV=1	A0A024R3T8_HUMAN (+2)	113 kDa	13	1	8	5	10	2	8	1	0.785714
939	Trifunctional enzyme subunit beta, mitochondrial OS=Homo sapiens GN=HADHB PE=1 SV=3	ECHB_HUMAN	51 kDa	6	1	4	2	3	3	4	0	0.785714
940	Splicing factor 3B subunit 1 OS=Homo sapiens GN=SF3B1 PE=1 SV=3	SF3B1_HUMAN	146 kDa	16	0	17	3	16	0	11	1	0.783784
941	DNA damage-binding protein 1 OS=Homo sapiens GN=DDB1 PE=1 SV=1	DDB1_HUMAN	127 kDa	8	5	3	6	5	7	3	2	0.782609
942	Heterogeneous nuclear ribonucleoprotein AB isoform a variant (Fragment) OS=Homo sapiens PE=2 SV=1	Q53F64_HUMAN (+4)	36 kDa	7	1	8	6	7	1	8	1	0.782609
943	T-complex protein 1 subunit epsilon OS=Homo sapiens GN=CCT5 PE=1 SV=1	TCPE_HUMAN (+1)	60 kDa	4	10	5	3	4	8	3	2	0.782609
944	Serine/threonine-protein phosphatase 2A 65 kDa regulatory subunit A alpha isoform OS=Homo sapiens GN=PPP2R1A PE=1 SV=4	2AAA_HUMAN (+3)	65 kDa	3	3	6	10	5	7	4	1	0.782609
945	Splicing factor 3A subunit 3 OS=Homo sapiens GN=SF3A3 PE=1 SV=1	SF3A3_HUMAN (+3)	59 kDa	5	0	3	0	2	0	4	0	0.777778
946	Cytochrome b5 type B OS=Homo sapiens GN=CYB5B PE=1 SV=2	CYB5B_HUMAN (+3)	16 kDa	3	1	2	2	2	2	2	0	0.777778
947	Ubiquitin carboxyl-terminal hydrolase 7 OS=Homo sapiens GN=USP7 PE=1 SV=2	UBP7_HUMAN	128 kDa	3	0	5	0	2	0	4	0	0.777778
948	NADH dehydrogenase [ubiquinone] iron-sulfur protein 7, mitochondrial OS=Homo sapiens GN=NDUFS7 PE=1 SV=3	NDUS7_HUMAN (+1)	24 kDa	3	0	3	2	2	0	4	0	0.777778
949	Elongation factor 1-delta OS=Homo sapiens GN=EEF1D PE=1 SV=1	E9PRY8_HUMAN	77 kDa	2	5	4	6	4	5	2	2	0.777778
950	Far upstream element-binding protein 2 OS=Homo sapiens GN=KHSRP PE=1 SV=4	FUBP2_HUMAN	73 kDa	2	0	5	1	4	0	2	0	0.777778
951	Isoleucyl-tRNA synthetase, cytoplasmic variant (Fragment) OS=Homo sapiens PE=2 SV=1	Q59G75_HUMAN (+1)	146 kDa	1	3	1	3	1	3	0	2	0.777778
952	X-ray repair complementing defective repair in Chinese hamster cells 6 (Ku autoantigen, 70kDa), isoform CRA_a OS=Homo sapiens GN=XRCC6 PE=4 SV=1	A0A024R1N4_HUMAN (+1)	70 kDa	11	8	9	6	11	4	8	3	0.771429
953	Emerin OS=Homo sapiens GN=EMD PE=1 SV=1	EMD_HUMAN	29 kDa	4	1	5	2	5	1	3	0	0.769231
954	Structural maintenance of chromosomes protein OS=Homo sapiens PE=2 SV=1	B0AZQ4_HUMAN (+2)	142 kDa	4	0	8	0	5	0	4	0	0.769231
955	Thyroid hormone receptor-associated protein 3 OS=Homo sapiens GN=THRAP3 PE=1 SV=2	TR150_HUMAN	109 kDa	4	0	7	1	4	0	5	0	0.769231
956	Serine/arginine-rich splicing factor 6 OS=Homo sapiens GN=SRSF6 PE=1 SV=2	SRSF6_HUMAN (+3)	40 kDa	4	0	6	2	5	0	4	0	0.769231
957	Proteasome 26S non-ATPase subunit 2 variant (Fragment) OS=Homo sapiens PE=2 SV=1	Q59EG8_HUMAN	101 kDa	3	4	1	4	3	4	2	0	0.769231
958	Heterogeneous nuclear ribonucleoproteins C1/C2 OS=Homo sapiens GN=HNRNPC PE=1 SV=1	G3V576_HUMAN (+4)	25 kDa	10	1	9	9	10	2	9	1	0.766667
959	Matrin-3 OS=Homo sapiens GN=MATR3 PE=1 SV=2	MATR3_HUMAN	95 kDa	16	0	20	10	15	2	18	0	0.765957
960	Cytochrome c1, heme protein, mitochondrial OS=Homo sapiens GN=CYC1 PE=1 SV=3	CY1_HUMAN (+1)	35 kDa	7	1	6	2	4	2	4	2	0.764706
961	Heterogeneous nuclear ribonucleoprotein D-like, isoform CRA_a OS=Homo sapiens GN=HNRPDL PE=4 SV=1	A0A024RDF6_HUMAN (+2)	46 kDa	5	1	6	4	6	0	6	0	0.764706
962	RuvB-like 2 OS=Homo sapiens GN=RUVBL2 PE=1 SV=3	RUVB2_HUMAN	51 kDa	9	4	8	2	9	2	6	0	0.75
963	ADP/ATP translocase 3 OS=Homo sapiens GN=SLC25A6 PE=1 SV=4	ADT3_HUMAN (+1)	33 kDa	5	3	4	3	4	2	3	2	0.75
964	Nicotinamide nucleotide transhydrogenase, isoform CRA_a OS=Homo sapiens GN=NNT PE=4 SV=1	A0A024R0C3_HUMAN (+2)	114 kDa	5	0	6	0	4	0	3	1	0.75
965	Ribosome biogenesis protein BRX1 homolog OS=Homo sapiens GN=BRIX1 PE=1 SV=2	BRX1_HUMAN	41 kDa	4	0	6	1	4	0	4	0	0.75
966	Cytochrome b-c1 complex subunit Rieske, mitochondrial OS=Homo sapiens GN=UQCRFS1 PE=1 SV=2	UCRI_HUMAN	30 kDa	4	0	5	2	4	0	4	0	0.75
967	Exosome complex component RRP4 OS=Homo sapiens GN=EXOSC2 PE=1 SV=2	EXOS2_HUMAN	33 kDa	4	0	3	0	2	0	3	0	0.75
968	NHP2-like protein 1 OS=Homo sapiens GN=NHP2L1 PE=1 SV=3	NH2L1_HUMAN (+1)	14 kDa	4	0	1	2	2	0	3	0	0.75
969	Signal recognition particle 14 kDa protein OS=Homo sapiens GN=SRP14 PE=1 SV=2	SRP14_HUMAN	15 kDa	3	1	2	1	1	1	2	1	0.75
970	Minichromosome maintenance protein 3 variant (Fragment) OS=Homo sapiens PE=2 SV=1	Q53HJ4_HUMAN	91 kDa	3	0	8	0	3	0	5	0	0.75
971	Translocon-associated protein subunit alpha OS=Homo sapiens GN=SSR1 PE=1 SV=3	SSRA_HUMAN (+1)	32 kDa	3	0	4	4	4	0	4	0	0.75
972	Zinc finger RNA-binding protein OS=Homo sapiens GN=ZFR PE=1 SV=2	ZFR_HUMAN	117 kDa	3	0	4	0	3	0	2	0	0.75
973	Exosome component 10 OS=Homo sapiens GN=EXOSC10 PE=1 SV=2	EXOSX_HUMAN	101 kDa	3	0	0	0	1	0	1	0	0.75
974	U3 small nucleolar RNA-associated protein 18 homolog OS=Homo sapiens GN=UTP18 PE=1 SV=3	UTP18_HUMAN (+1)	62 kDa	2	0	4	1	3	0	2	0	0.75
975	Acyl-CoA dehydrogenase family member 9, mitochondrial OS=Homo sapiens GN=ACAD9 PE=1 SV=1	ACAD9_HUMAN	69 kDa	2	0	4	1	3	0	2	0	0.75
976	RAB21, member RAS oncogene family, isoform CRA_a OS=Homo sapiens GN=RAB21 PE=3 SV=1	A0A024RBA9_HUMAN (+2)	24 kDa	2	0	1	0	2	0	0	0	0.75
977	Smad nuclear interacting protein 1 OS=Homo sapiens GN=SNIP1 PE=2 SV=1	B1AK66_HUMAN (+2)	46 kDa	2	0	1	0	1	0	1	0	0.75
978	Cytochrome c oxidase subunit 7A-related protein, mitochondrial OS=Homo sapiens GN=COX7A2L PE=1 SV=2	COX7R_HUMAN (+3)	13 kDa	2	0	1	0	1	0	1	0	0.75
979	Aging-associated gene 7 protein OS=Homo sapiens PE=2 SV=1	Q2TSD2_HUMAN (+1)	41 kDa	2	0	1	0	1	0	1	0	0.75
980	Nuclear valosin-containing protein-like OS=Homo sapiens GN=NVL PE=1 SV=1	NVL_HUMAN (+1)	95 kDa	2	0	1	0	1	0	1	0	0.75
981	Tyrosine-protein phosphatase non-receptor type OS=Homo sapiens GN=PTPN1 PE=2 SV=1	A8K3M3_HUMAN (+1)	50 kDa	2	0	1	0	1	0	1	0	0.75
982	Nicalin OS=Homo sapiens GN=NCLN PE=1 SV=2	NCLN_HUMAN	63 kDa	2	0	1	0	0	0	2	0	0.75
983	Acyl-coenzyme A thioesterase 9, mitochondrial OS=Homo sapiens GN=ACOT9 PE=1 SV=2	ACOT9_HUMAN	50 kDa	2	0	0	1	1	1	0	0	0.75
984	Unhealthy ribosome biogenesis protein 2 homolog OS=Homo sapiens GN=URB2 PE=2 SV=2	URB2_HUMAN (+1)	171 kDa	1	0	2	0	2	0	0	0	0.75
985	Inhibitor of nuclear factor kappa-B kinase-interacting protein OS=Homo sapiens GN=IKBIP PE=1 SV=1	IKIP_HUMAN	39 kDa	1	0	2	0	2	0	0	0	0.75
986	Signal peptidase complex subunit 3 homolog (S. cerevisiae), isoform CRA_a OS=Homo sapiens GN=SPCS3 PE=4 SV=1	D3DP46_HUMAN (+1)	20 kDa	1	0	2	0	2	0	0	0	0.75
987	Breast carcinoma amplified sequence 2 OS=Homo sapiens GN=BCAS2 PE=2 SV=1	B2R7W3_HUMAN (+2)	26 kDa	1	0	2	0	2	0	0	0	0.75
988	ATP synthase protein 8 OS=Homo sapiens GN=ATP8 PE=3 SV=1	G5D7T4_HUMAN	8 kDa	1	0	2	0	1	0	1	0	0.75
989	Paired amphipathic helix protein Sin3a OS=Homo sapiens GN=SIN3A PE=1 SV=2	SIN3A_HUMAN	145 kDa	1	0	2	0	1	0	1	0	0.75
990	Nucleolar GTP-binding protein 2 OS=Homo sapiens GN=GNL2 PE=1 SV=1	NOG2_HUMAN (+1)	84 kDa	1	0	2	0	1	0	1	0	0.75
991	WW domain binding protein 11, isoform CRA_a OS=Homo sapiens GN=WBP11 PE=4 SV=1	A0A024RAW9_HUMAN (+3)	70 kDa	1	0	2	0	1	0	1	0	0.75
992	39S ribosomal protein L37, mitochondrial OS=Homo sapiens GN=MRPL37 PE=1 SV=2	RM37_HUMAN (+1)	48 kDa	1	0	2	0	1	0	1	0	0.75
993	Calcium-transporting ATPase OS=Homo sapiens GN=ATP2B2 PE=3 SV=1	A0A024R2E4_HUMAN (+4)	133 kDa	1	0	2	0	1	0	0	1	0.75
994	Peroxisomal membrane protein PEX14 OS=Homo sapiens GN=PEX14 PE=1 SV=1	PEX14_HUMAN	41 kDa	1	0	1	1	2	0	0	0	0.75
995	Glycerophosphodiester phosphodiesterase domain-containing protein 3 OS=Homo sapiens GN=GDPD3 PE=2 SV=3	GDPD3_HUMAN	37 kDa	1	0	1	1	1	0	1	0	0.75
996	Cartilage-associated protein OS=Homo sapiens GN=CRTAP PE=1 SV=1	C9JP16_HUMAN (+5)	41 kDa	1	0	1	1	1	0	1	0	0.75
997	Fumarate hydratase, mitochondrial OS=Homo sapiens GN=FH PE=1 SV=3	FUMH_HUMAN	55 kDa	0	2	1	0	1	0	1	0	0.75
998	RAN binding protein 5, isoform CRA_d OS=Homo sapiens GN=RANBP5 PE=4 SV=1	A0A024RDY0_HUMAN (+2)	124 kDa	0	2	0	1	1	1	0	0	0.75
999	Centromere protein V OS=Homo sapiens GN=CENPV PE=1 SV=1	CENPV_HUMAN	30 kDa	0	0	3	0	1	0	1	0	0.75
1000	RNA exonuclease 4 OS=Homo sapiens GN=REXO4 PE=1 SV=2	REXO4_HUMAN	47 kDa	0	0	3	0	1	0	1	0	0.75
1001	Nucleoporin NUP188 homolog OS=Homo sapiens GN=NUP188 PE=1 SV=1	NU188_HUMAN	196 kDa	0	0	2	1	1	0	1	0	0.75
1002	78 kDa glucose-regulated protein OS=Homo sapiens GN=HSPA5 PE=1 SV=2	GRP78_HUMAN (+1)	72 kDa	19	20	10	9	11	10	11	11	0.745763
1003	Poly(rC)-binding protein 1 OS=Homo sapiens GN=PCBP1 PE=1 SV=2	PCBP1_HUMAN (+1)	37 kDa	10	6	8	6	7	5	7	3	0.741935
1004	Heterogeneous nuclear ribonucleoprotein A3 OS=Homo sapiens GN=HNRNPA3 PE=1 SV=2	ROA3_HUMAN	40 kDa	8	0	12	6	8	2	8	1	0.740741
1005	Nodal modulator 1 OS=Homo sapiens GN=NOMO1 PE=1 SV=1	A0A087X117_HUMAN (+2)	139 kDa	8	0	6	0	6	1	3	0	0.733333
1006	U2 small nuclear ribonucleoprotein A' OS=Homo sapiens GN=SNRPA1 PE=1 SV=2	RU2A_HUMAN	28 kDa	5	1	6	2	5	1	4	0	0.733333
1007	Ribosomal protein L5 OS=Homo sapiens GN=RPL5 PE=2 SV=1	A2RUM7_HUMAN (+2)	34 kDa	4	0	6	4	2	1	4	3	0.733333
1008	Neutral alpha-glucosidase AB OS=Homo sapiens GN=GANAB PE=1 SV=3	GANAB_HUMAN (+2)	107 kDa	3	4	2	5	2	4	2	2	0.733333
1009	T-complex protein 1 subunit alpha OS=Homo sapiens GN=TCP1 PE=1 SV=1	TCPA_HUMAN	60 kDa	2	8	2	2	2	6	2	0	0.733333
1010	3-hydroxyacyl-CoA dehydrogenase type-2 OS=Homo sapiens GN=HSD17B10 PE=1 SV=3	HCD2_HUMAN	27 kDa	6	6	8	5	6	6	4	2	0.730769
1011	Heterogeneous nuclear ribonucleoprotein L OS=Homo sapiens GN=HNRNPL PE=1 SV=2	HNRPL_HUMAN (+1)	64 kDa	15	0	16	12	15	2	14	0	0.727273
1012	RNA-binding protein Raly OS=Homo sapiens GN=RALY PE=1 SV=1	RALY_HUMAN (+3)	32 kDa	5	0	4	1	4	0	3	0	0.727273
1013	PC4 and SFRS1-interacting protein OS=Homo sapiens GN=PSIP1 PE=1 SV=1	PSIP1_HUMAN	60 kDa	5	0	4	1	4	0	3	0	0.727273
1014	Zinc finger CCCH domain-containing protein 14 OS=Homo sapiens GN=ZC3H14 PE=1 SV=1	ZC3HE_HUMAN	83 kDa	5	0	4	1	4	0	3	0	0.727273
1015	B-cell receptor-associated protein 31 OS=Homo sapiens GN=BCAP31 PE=1 SV=3	BAP31_HUMAN (+1)	28 kDa	4	2	3	1	2	1	2	2	0.727273
1016	Heterogeneous nuclear ribonucleoprotein H2 OS=Homo sapiens GN=HNRNPH2 PE=1 SV=1	HNRH2_HUMAN	49 kDa	4	0	4	2	3	0	4	0	0.727273
1017	DNA topoisomerase 1 OS=Homo sapiens GN=TOP1 PE=1 SV=2	TOP1_HUMAN	91 kDa	13	1	14	7	12	3	9	1	0.722222
1018	Protein disulfide-isomerase OS=Homo sapiens PE=2 SV=1	B3KQT9_HUMAN (+2)	54 kDa	5	2	5	5	5	3	4	0	0.722222
1019	T-complex protein 1 subunit eta OS=Homo sapiens GN=CCT7 PE=1 SV=2	TCPH_HUMAN	59 kDa	2	12	3	14	6	11	2	3	0.71875
1020	Non-POU domain-containing octamer-binding protein OS=Homo sapiens GN=NONO PE=1 SV=4	NONO_HUMAN	54 kDa	9	3	12	10	11	1	10	2	0.714286
1021	Serine/arginine-rich-splicing factor 1 OS=Homo sapiens GN=SRSF1 PE=1 SV=1	J3KTL2_HUMAN (+2)	28 kDa	7	0	8	5	8	0	6	0	0.714286
1022	Mitochondrial 2-oxoglutarate/malate carrier protein OS=Homo sapiens GN=SLC25A11 PE=1 SV=3	M2OM_HUMAN (+1)	34 kDa	6	0	4	3	6	0	3	0	0.714286
1023	Pyruvate dehydrogenase E1 component subunit beta, mitochondrial OS=Homo sapiens GN=PDHB PE=1 SV=3	ODPB_HUMAN	39 kDa	5	2	4	2	5	0	4	0	0.714286
1024	CUGBP Elav-like family member 1 OS=Homo sapiens GN=CELF1 PE=1 SV=2	CELF1_HUMAN (+1)	52 kDa	4	0	1	1	1	0	3	0	0.714286
1025	Up-regulated during skeletal muscle growth protein 5 OS=Homo sapiens GN=USMG5 PE=1 SV=1	USMG5_HUMAN	6 kDa	2	1	2	1	1	1	1	1	0.714286
1026	Histone H2B OS=Homo sapiens GN=HIST1H2BJ PE=3 SV=1	A0A024RCJ2_HUMAN (+4)	14 kDa	2	0	2	2	2	0	2	0	0.714286
1027	Actin-binding LIM protein 1 OS=Homo sapiens GN=ABLIM1 PE=1 SV=3	ABLM1_HUMAN	88 kDa	1	1	2	2	1	2	1	0	0.714286
1028	NADH dehydrogenase (Ubiquinone) 1 alpha subcomplex, 5, 13kDa, isoform CRA_b OS=Homo sapiens GN=NDUFA5 PE=4 SV=1	A0A024R745_HUMAN (+1)	13 kDa	1	0	3	2	2	1	1	0	0.714286
1029	Argininosuccinate synthase OS=Homo sapiens GN=ASS1 PE=1 SV=2	ASSY_HUMAN (+1)	47 kDa	0	4	0	2	1	3	0	0	0.714286
1030	Lamin-B1 OS=Homo sapiens GN=LMNB1 PE=1 SV=2	LMNB1_HUMAN	66 kDa	20	1	18	8	16	1	16	0	0.708333
1031	RBBP7 protein (Fragment) OS=Homo sapiens GN=RBBP7 PE=2 SV=1	Q6FHQ0_HUMAN (+1)	48 kDa	6	2	5	3	4	0	6	1	0.705882
1032	CD44 antigen (Fragment) OS=Homo sapiens GN=CD44 PE=1 SV=1	H0Y2P0_HUMAN (+3)	31 kDa	5	2	5	4	4	2	3	2	0.705882
1033	Acyl-Coenzyme A dehydrogenase, very long chain, isoform CRA_e OS=Homo sapiens GN=ACADVL PE=2 SV=1	B3KPA6_HUMAN	63 kDa	3	7	5	1	4	5	2	0	0.705882
1034	CCAAT/enhancer-binding protein zeta OS=Homo sapiens GN=CEBPZ PE=1 SV=3	CEBPZ_HUMAN	121 kDa	6	0	2	1	4	0	2	0	0.7
1035	U3 small nucleolar RNA-associated protein 14 homolog A OS=Homo sapiens GN=UTP14A PE=1 SV=1	UT14A_HUMAN	88 kDa	5	0	4	0	4	0	2	0	0.7
1036	Poly(U)-binding-splicing factor PUF60 OS=Homo sapiens GN=PUF60 PE=1 SV=1	PUF60_HUMAN	60 kDa	5	0	3	1	4	0	2	0	0.7
1037	Transformer-2 protein homolog beta OS=Homo sapiens GN=TRA2B PE=1 SV=1	TRA2B_HUMAN (+4)	34 kDa	5	0	3	1	3	0	3	0	0.7
1038	CAAX prenyl protease 1 homolog OS=Homo sapiens GN=ZMPSTE24 PE=1 SV=2	FACE1_HUMAN	55 kDa	3	0	4	2	4	0	2	0	0.7
1039	Elongation factor 1-alpha 2 OS=Homo sapiens GN=EEF1A2 PE=1 SV=1	EF1A2_HUMAN	50 kDa	2	3	2	2	2	1	1	2	0.7
1040	Peroxiredoxin-2 OS=Homo sapiens GN=PRDX2 PE=1 SV=5	PRDX2_HUMAN (+1)	22 kDa	2	2	2	3	2	3	1	0	0.7
1041	26S protease regulatory subunit 6A OS=Homo sapiens GN=PSMC3 PE=1 SV=3	PRS6A_HUMAN (+1)	49 kDa	1	5	2	1	1	3	2	0	0.7
1042	Elongation factor 2 OS=Homo sapiens GN=EEF2 PE=1 SV=4	EF2_HUMAN	95 kDa	11	29	15	17	11	21	11	7	0.69863
1043	Peptidyl-prolyl cis-trans isomerase OS=Homo sapiens PE=2 SV=1	A8K486_HUMAN (+2)	18 kDa	10	12	9	7	8	7	7	4	0.692308
1044	ATPase family AAA domain-containing protein 3A OS=Homo sapiens GN=ATAD3A PE=1 SV=2	ATD3A_HUMAN	71 kDa	9	0	10	6	8	2	7	0	0.692308
1045	LETM1 and EF-hand domain-containing protein 1, mitochondrial OS=Homo sapiens GN=LETM1 PE=1 SV=1	LETM1_HUMAN	83 kDa	6	0	5	1	4	1	2	1	0.692308
1046	10 kDa heat shock protein, mitochondrial OS=Homo sapiens GN=HSPE1 PE=1 SV=2	CH10_HUMAN (+1)	11 kDa	4	1	3	4	2	2	4	0	0.692308
1047	Translocase of outer mitochondrial membrane 40 homolog (Yeast), isoform CRA_c OS=Homo sapiens GN=TOMM40 PE=4 SV=1	A0A024R0P9_HUMAN (+1)	38 kDa	3	2	4	3	4	1	3	0	0.692308
1048	Pyruvate kinase PKM OS=Homo sapiens GN=PKM PE=1 SV=4	KPYM_HUMAN (+1)	58 kDa	18	25	11	13	10	13	12	11	0.691176
1049	Carbamoyl-phosphate synthetase 1, mitochondrial, isoform CRA_a OS=Homo sapiens GN=CPS1 PE=3 SV=1	A0A024R454_HUMAN (+1)	165 kDa	17	25	21	16	18	14	21	1	0.6875
1050	2-oxoglutarate dehydrogenase, mitochondrial OS=Homo sapiens GN=OGDH PE=1 SV=1	E9PCR7_HUMAN (+1)	118 kDa	6	0	6	3	6	1	3	0	0.6875
1051	CAD protein OS=Homo sapiens GN=CAD PE=1 SV=1	F8VPD4_HUMAN (+2)	236 kDa	2	5	2	6	0	6	1	3	0.6875
1052	RuvB-like 1 (Fragment) OS=Homo sapiens GN=RUVBL1 PE=2 SV=1	B5BUB1_HUMAN (+1)	50 kDa	6	2	6	4	6	1	5	0	0.684211
1053	Transitional endoplasmic reticulum ATPase OS=Homo sapiens GN=VCP PE=1 SV=4	TERA_HUMAN (+1)	89 kDa	20	13	22	10	15	10	16	3	0.681818
1054	Splicing factor 3B subunit 3 OS=Homo sapiens GN=SF3B3 PE=1 SV=4	SF3B3_HUMAN	136 kDa	16	0	14	5	12	0	11	0	0.666667
1055	Carnitine palmitoyltransferase 1A (Liver), isoform CRA_a OS=Homo sapiens GN=CPT1A PE=3 SV=1	A0A024R5F4_HUMAN (+1)	88 kDa	9	0	12	5	8	1	7	1	0.666667
1056	Chromobox homolog 3 (HP1 gamma homolog, Drosophila) OS=Homo sapiens GN=CBX3 PE=4 SV=1	A4D177_HUMAN (+1)	21 kDa	7	1	5	4	5	0	6	0	0.666667
1057	Elongation factor Tu, mitochondrial OS=Homo sapiens GN=TUFM PE=1 SV=2	EFTU_HUMAN	50 kDa	6	3	4	4	4	3	3	1	0.666667
1058	THO complex subunit 4 OS=Homo sapiens GN=ALYREF PE=1 SV=1	E9PB61_HUMAN (+1)	28 kDa	6	1	6	1	5	0	4	0	0.666667
1059	MCM4 minichromosome maintenance deficient 4 (S. cerevisiae), isoform CRA_a OS=Homo sapiens GN=MCM4 PE=3 SV=1	A0A024R7U6_HUMAN (+2)	97 kDa	6	1	6	1	4	0	5	0	0.666667
1060	NADH dehydrogenase (Ubiquinone) 1 beta subcomplex, 10, 22kDa, isoform CRA_b OS=Homo sapiens GN=NDUFB10 PE=2 SV=1	A8K761_HUMAN (+1)	21 kDa	5	1	3	2	4	0	3	0	0.666667
1061	cDNA FLJ58787, highly similar to Cleavage stimulation factor 64 kDa subunit OS=Homo sapiens PE=2 SV=1	B4DUD5_HUMAN	59 kDa	4	1	2	1	1	0	4	0	0.666667
1062	cDNA, FLJ93891, Homo sapiens FK506 binding protein 8, 38kDa (FKBP8), mRNA OS=Homo sapiens PE=2 SV=1	B2R8G6_HUMAN	38 kDa	4	0	3	1	3	0	2	0	0.666667
1063	Nucleolar protein 11 OS=Homo sapiens GN=NOL11 PE=1 SV=1	NOL11_HUMAN	81 kDa	4	0	1	0	0	0	3	0	0.666667
1064	Exportin-1 OS=Homo sapiens GN=XPO1 PE=1 SV=1	XPO1_HUMAN	123 kDa	3	4	0	1	2	1	2	0	0.666667
1065	Protein S100-A16 OS=Homo sapiens GN=S100A16 PE=1 SV=1	S10AG_HUMAN	12 kDa	3	1	2	2	1	2	1	1	0.666667
1066	Pyruvate dehydrogenase E1 component subunit alpha OS=Homo sapiens GN=PDHA1 PE=4 SV=1	A0A024RBX9_HUMAN (+1)	43 kDa	3	0	5	3	5	1	1	0	0.666667
1067	Sister chromatid cohesion protein PDS5 homolog B OS=Homo sapiens GN=PDS5B PE=1 SV=1	PDS5B_HUMAN	165 kDa	3	0	2	0	2	0	1	0	0.666667
1068	Splicing factor 3B subunit 5 OS=Homo sapiens GN=SF3B5 PE=1 SV=1	SF3B5_HUMAN	10 kDa	3	0	1	1	2	0	1	0	0.666667
1069	T-complex protein 1 subunit delta OS=Homo sapiens GN=CCT4 PE=1 SV=4	TCPD_HUMAN	58 kDa	2	9	8	7	5	8	1	3	0.666667
1070	Splicing factor, arginine/serine-rich 2, isoform CRA_a OS=Homo sapiens GN=SFRS2 PE=4 SV=1	A0A024R8U5_HUMAN (+5)	25 kDa	2	1	2	3	1	2	1	1	0.666667
1071	Eukaryotic translation initiation factor 3 subunit A OS=Homo sapiens GN=EIF3A PE=1 SV=1	EIF3A_HUMAN (+2)	167 kDa	2	1	0	2	0	0	1	2	0.666667
1072	Exosome complex component MTR3 OS=Homo sapiens GN=EXOSC6 PE=1 SV=1	EXOS6_HUMAN	28 kDa	2	0	3	0	2	0	1	0	0.666667
1073	RNA 3'-terminal phosphate cyclase-like protein OS=Homo sapiens GN=RCL1 PE=1 SV=3	RCL1_HUMAN	41 kDa	2	0	3	0	2	0	1	0	0.666667
1074	NADH dehydrogenase [ubiquinone] 1 alpha subcomplex subunit 13 OS=Homo sapiens GN=NDUFA13 PE=1 SV=3	NDUAD_HUMAN	17 kDa	2	0	0	0	1	0	0	0	0.666667
1075	Regulation of nuclear pre-mRNA domain-containing protein 1B OS=Homo sapiens GN=RPRD1B PE=1 SV=1	RPR1B_HUMAN	37 kDa	2	0	0	0	1	0	0	0	0.666667
1076	ADAM9 protein OS=Homo sapiens GN=ADAM9 PE=1 SV=1	A0AVL1_HUMAN (+2)	79 kDa	2	0	0	0	1	0	0	0	0.666667
1077	Transmembrane protein 209 OS=Homo sapiens GN=TMEM209 PE=1 SV=2	TM209_HUMAN	63 kDa	2	0	0	0	1	0	0	0	0.666667
1078	Melanoma inhibitory activity protein 3 OS=Homo sapiens GN=MIA3 PE=1 SV=1	MIA3_HUMAN	214 kDa	2	0	0	0	1	0	0	0	0.666667
1079	Sec1 family domain-containing protein 1 OS=Homo sapiens GN=SCFD1 PE=1 SV=4	SCFD1_HUMAN (+2)	72 kDa	2	0	0	0	1	0	0	0	0.666667
1080	Serine/arginine-rich splicing factor 11 OS=Homo sapiens GN=SRSF11 PE=1 SV=1	SRS11_HUMAN	54 kDa	2	0	0	0	0	0	1	0	0.666667
1081	THO complex subunit 1 OS=Homo sapiens GN=THOC1 PE=1 SV=1	A0A087WWS1_HUMAN (+2)	76 kDa	2	0	0	0	0	0	1	0	0.666667
1082	Replication factor C subunit 1 OS=Homo sapiens GN=RFC1 PE=1 SV=4	RFC1_HUMAN	128 kDa	2	0	0	0	0	0	0	1	0.666667
1083	MHC class I antigen (Fragment) OS=Homo sapiens GN=HLA-A PE=3 SV=1	F2X601_HUMAN	21 kDa	1	2	1	1	1	1	0	1	0.666667
1084	Polyadenylate-binding protein OS=Homo sapiens GN=PABPC4 PE=1 SV=1	B1ANR0_HUMAN (+2)	68 kDa	1	1	4	2	2	1	1	1	0.666667
1085	Aminoacyl tRNA synthase complex-interacting multifunctional protein 1 OS=Homo sapiens GN=AIMP1 PE=1 SV=2	AIMP1_HUMAN	34 kDa	1	1	2	1	1	1	0	1	0.666667
1086	Importin subunit alpha-3 OS=Homo sapiens GN=KPNA4 PE=1 SV=1	IMA3_HUMAN	58 kDa	1	1	2	1	1	0	1	1	0.666667
1087	Cytochrome b-c1 complex subunit 9 OS=Homo sapiens GN=UQCR10 PE=1 SV=3	QCR9_HUMAN	7 kDa	1	0	1	0	1	0	0	0	0.666667
1088	60S ribosome subunit biogenesis protein NIP7 homolog OS=Homo sapiens GN=NIP7 PE=1 SV=1	NIP7_HUMAN	20 kDa	1	0	1	0	1	0	0	0	0.666667
1089	Nuclear receptor coactivator 5 OS=Homo sapiens GN=NCOA5 PE=1 SV=2	NCOA5_HUMAN	66 kDa	1	0	1	0	1	0	0	0	0.666667
1090	Sentrin-specific protease 3 OS=Homo sapiens GN=SENP3 PE=1 SV=2	SENP3_HUMAN	65 kDa	1	0	1	0	1	0	0	0	0.666667
1091	NADH dehydrogenase [ubiquinone] 1 alpha subcomplex subunit 6 OS=Homo sapiens GN=NDUFA6 PE=1 SV=1	A0A0C4DGS0_HUMAN (+1)	15 kDa	1	0	1	0	1	0	0	0	0.666667
1092	Protein polybromo-1 (Fragment) OS=Homo sapiens GN=PBRM1 PE=1 SV=5	E7EVG2_HUMAN (+2)	169 kDa	1	0	1	0	1	0	0	0	0.666667
1093	NADH dehydrogenase [ubiquinone] 1 alpha subcomplex subunit 12 OS=Homo sapiens GN=NDUFA12 PE=1 SV=1	NDUAC_HUMAN	17 kDa	1	0	1	0	0	0	1	0	0.666667
1094	Protein THEM6 OS=Homo sapiens GN=THEM6 PE=1 SV=2	THEM6_HUMAN	24 kDa	1	0	1	0	0	0	1	0	0.666667
1095	Nipped-B-like protein OS=Homo sapiens GN=NIPBL PE=1 SV=2	NIPBL_HUMAN	316 kDa	1	0	1	0	0	0	0	1	0.666667
1096	Programmed cell death 6-interacting protein OS=Homo sapiens GN=PDCD6IP PE=1 SV=1	PDC6I_HUMAN	96 kDa	0	3	1	1	0	2	1	0	0.666667
1097	Complement C3 OS=Homo sapiens GN=C3 PE=1 SV=2	CO3_HUMAN (+1)	187 kDa	0	3	0	5	0	4	0	1	0.666667
1098	LIM domain and actin-binding protein 1 OS=Homo sapiens GN=LIMA1 PE=1 SV=1	LIMA1_HUMAN (+1)	85 kDa	0	2	0	0	1	0	0	0	0.666667
1099	Nicotinamide N-methyltransferase OS=Homo sapiens GN=NNMT PE=1 SV=1	NNMT_HUMAN (+1)	30 kDa	0	2	0	0	0	1	0	0	0.666667
1100	Proteasome subunit alpha type-7 OS=Homo sapiens GN=PSMA7 PE=1 SV=1	PSA7_HUMAN (+1)	28 kDa	0	2	0	0	0	1	0	0	0.666667
1101	Cysteine and glycine-rich protein 1 OS=Homo sapiens GN=CSRP1 PE=1 SV=3	CSRP1_HUMAN (+5)	21 kDa	0	2	0	0	0	1	0	0	0.666667
1102	Adenylyl cyclase-associated protein 1 OS=Homo sapiens GN=CAP1 PE=1 SV=5	CAP1_HUMAN	52 kDa	0	2	0	0	0	1	0	0	0.666667
1103	Pigment epithelium-derived factor OS=Homo sapiens GN=SERPINF1 PE=1 SV=4	PEDF_HUMAN	46 kDa	0	2	0	0	0	0	0	1	0.666667
1104	Proteasome subunit alpha type (Fragment) OS=Homo sapiens GN=PSMA4 PE=1 SV=1	H0YL69_HUMAN (+2)	26 kDa	0	1	0	1	0	1	0	0	0.666667
1105	Triosephosphate isomerase OS=Homo sapiens PE=2 SV=1	B4DUI5_HUMAN (+3)	23 kDa	0	1	0	1	0	0	1	0	0.666667
1106	All-trans-retinol 13,14-reductase OS=Homo sapiens GN=RETSAT PE=1 SV=2	RETST_HUMAN (+1)	67 kDa	0	0	2	0	1	0	0	0	0.666667
1107	Dihydrolipoyl dehydrogenase OS=Homo sapiens GN=DLD PE=4 SV=1	A0A024R713_HUMAN (+4)	54 kDa	0	0	2	0	1	0	0	0	0.666667
1108	Glioma tumor suppressor candidate region gene 2 protein OS=Homo sapiens GN=GLTSCR2 PE=1 SV=2	GSCR2_HUMAN (+7)	54 kDa	0	0	2	0	1	0	0	0	0.666667
1109	Nucleolar protein 8, isoform CRA_a OS=Homo sapiens GN=NOL8 PE=4 SV=1	A0A024R250_HUMAN (+4)	132 kDa	0	0	2	0	1	0	0	0	0.666667
1110	High density lipoprotein binding protein (Vigilin), isoform CRA_a OS=Homo sapiens GN=HDLBP PE=1 SV=1	A0A024R4E5_HUMAN (+2)	141 kDa	0	0	0	2	1	0	0	0	0.666667
1111	Kelch-like 5 (Drosophila), isoform CRA_a OS=Homo sapiens GN=KLHL5 PE=4 SV=1	A0A024R9V8_HUMAN (+3)	84 kDa	0	0	0	2	0	0	0	1	0.666667
1112	Core histone macro-H2A.1 OS=Homo sapiens GN=H2AFY PE=1 SV=4	H2AY_HUMAN	40 kDa	13	1	11	3	9	0	9	0	0.655172
1113	Polypyrimidine tract-binding protein 1 OS=Homo sapiens GN=PTBP1 PE=1 SV=1	PTBP1_HUMAN	57 kDa	11	4	15	9	13	3	8	1	0.65
1114	Nucleolar protein 6 OS=Homo sapiens GN=NOL6 PE=1 SV=2	NOL6_HUMAN	128 kDa	7	0	8	1	5	0	5	0	0.647059
1115	Small nuclear ribonucleoprotein Sm D2 OS=Homo sapiens GN=SNRPD2 PE=1 SV=1	SMD2_HUMAN	14 kDa	5	1	5	2	4	0	4	0	0.642857
1116	Sarcoplasmic/endoplasmic reticulum calcium ATPase 2 OS=Homo sapiens GN=ATP2A2 PE=1 SV=1	AT2A2_HUMAN	115 kDa	18	0	19	12	17	1	13	0	0.64
1117	Cytoskeleton-associated protein 4, isoform CRA_c OS=Homo sapiens GN=CKAP4 PE=4 SV=1	A0A024RBH2_HUMAN (+1)	66 kDa	9	0	8	1	5	0	6	0	0.631579
1118	L-lactate dehydrogenase B chain OS=Homo sapiens GN=LDHB PE=1 SV=2	LDHB_HUMAN (+1)	37 kDa	3	11	4	8	4	8	2	2	0.62963
1119	ADP-ribosylation factor 4 OS=Homo sapiens GN=ARF4 PE=1 SV=3	ARF4_HUMAN	21 kDa	5	6	2	2	2	4	2	1	0.625
1120	Ribosome biogenesis regulatory protein homolog OS=Homo sapiens GN=RRS1 PE=1 SV=2	RRS1_HUMAN	41 kDa	4	0	10	1	7	0	2	0	0.625
1121	Calcium homeostasis endoplasmic reticulum protein OS=Homo sapiens GN=CHERP PE=1 SV=3	CHERP_HUMAN	104 kDa	4	0	2	1	2	0	2	0	0.625
1122	U3 small nucleolar RNA-interacting protein 2 OS=Homo sapiens GN=RRP9 PE=1 SV=1	U3IP2_HUMAN	52 kDa	3	0	4	0	3	0	1	0	0.625
1123	Chromosome 1 open reading frame 33, isoform CRA_a OS=Homo sapiens GN=C1orf33 PE=3 SV=1	A0A024RAE1_HUMAN (+1)	28 kDa	3	0	4	0	2	0	2	0	0.625
1124	Nucleolar protein family A, member 1 (H/ACA small nucleolar RNPs), isoform CRA_a OS=Homo sapiens GN=NOLA1 PE=4 SV=1	A0A024RDJ3_HUMAN (+1)	22 kDa	3	0	3	1	3	0	1	0	0.625
1125	Mimitin, mitochondrial OS=Homo sapiens GN=NDUFAF2 PE=1 SV=1	MIMIT_HUMAN	20 kDa	3	0	3	1	2	1	1	0	0.625
1126	Small nuclear ribonucleoprotein E OS=Homo sapiens GN=SNRPE PE=1 SV=1	RUXE_HUMAN	11 kDa	3	0	2	2	2	1	1	0	0.625
1127	Chloride intracellular channel protein 1 OS=Homo sapiens GN=CLIC1 PE=1 SV=4	CLIC1_HUMAN (+2)	27 kDa	1	4	1	1	0	3	0	1	0.625
1128	Peroxiredoxin-5, mitochondrial OS=Homo sapiens GN=PRDX5 PE=1 SV=4	PRDX5_HUMAN (+1)	22 kDa	1	2	3	1	2	2	0	0	0.625
1129	Neutral amino acid transporter B(0) OS=Homo sapiens GN=SLC1A5 PE=1 SV=2	AAAT_HUMAN (+1)	57 kDa	1	0	3	3	3	1	0	0	0.625
1130	Peroxiredoxin-1 OS=Homo sapiens GN=PRDX1 PE=1 SV=1	PRDX1_HUMAN	22 kDa	7	9	6	6	4	8	2	3	0.62069
1131	Heterogeneous nuclear ribonucleoprotein A0 OS=Homo sapiens GN=HNRNPA0 PE=1 SV=1	ROA0_HUMAN	31 kDa	5	0	5	2	3	0	3	1	0.615385
1132	Heat shock protein 75 kDa, mitochondrial OS=Homo sapiens GN=TRAP1 PE=1 SV=3	TRAP1_HUMAN (+1)	80 kDa	7	5	4	3	5	4	1	1	0.6
1133	Serrate RNA effector molecule homolog OS=Homo sapiens GN=SRRT PE=1 SV=1	SRRT_HUMAN	101 kDa	5	0	4	0	2	0	3	0	0.6
1134	3-ketoacyl-CoA thiolase, mitochondrial OS=Homo sapiens GN=ACAA2 PE=1 SV=1	A0A0B4J2A4_HUMAN (+2)	42 kDa	4	3	1	1	1	1	3	0	0.6
1135	DNA replication licensing factor MCM2 OS=Homo sapiens GN=MCM2 PE=1 SV=4	MCM2_HUMAN	102 kDa	4	0	0	0	0	0	2	0	0.6
1136	Transcription elongation factor SPT6 OS=Homo sapiens GN=SUPT6H PE=1 SV=2	SPT6H_HUMAN	199 kDa	4	0	0	0	0	0	2	0	0.6
1137	U2 small nuclear RNA auxillary factor 1 isoform a OS=Homo sapiens GN=U2AF1 PE=2 SV=1	B5BU08_HUMAN (+1)	28 kDa	3	1	3	2	2	1	1	1	0.6
1138	Symplekin, isoform CRA_a OS=Homo sapiens GN=SYMPK PE=4 SV=1	A0A024R0R6_HUMAN (+1)	141 kDa	3	0	1	0	1	0	1	0	0.6
1139	ATP-dependent RNA helicase DDX51 OS=Homo sapiens GN=DDX51 PE=1 SV=3	DDX51_HUMAN (+1)	72 kDa	3	0	1	0	1	0	1	0	0.6
1140	Ankyrin repeat and SOCS box protein 15 (Fragment) OS=Homo sapiens GN=ASB15 PE=4 SV=1	A0A0C4DG46_HUMAN (+1)	27 kDa	2	1	0	1	0	1	0	1	0.6
1141	NADH dehydrogenase [ubiquinone] 1 alpha subcomplex subunit 7 OS=Homo sapiens GN=NDUFA7 PE=1 SV=3	NDUA7_HUMAN (+2)	13 kDa	2	0	2	0	1	0	1	0	0.6
1142	Dolichyl-diphosphooligosaccharide--protein glycosyltransferase subunit STT3B OS=Homo sapiens GN=STT3B PE=1 SV=1	STT3B_HUMAN	94 kDa	2	0	2	0	1	0	1	0	0.6
1143	Protein MAK16 homolog OS=Homo sapiens GN=MAK16 PE=1 SV=2	MAK16_HUMAN	35 kDa	2	0	2	0	1	0	1	0	0.6
1144	Microsomal glutathione S-transferase 1, isoform CRA_a OS=Homo sapiens GN=MGST1 PE=4 SV=1	A0A024RAX2_HUMAN (+4)	18 kDa	2	0	2	0	1	0	1	0	0.6
1145	SCC-112 protein, isoform CRA_b OS=Homo sapiens GN=PDS5A PE=2 SV=1	G1UI16_HUMAN (+1)	151 kDa	2	0	2	0	1	0	1	0	0.6
1146	DAZ-associated protein 1 OS=Homo sapiens GN=DAZAP1 PE=1 SV=1	DAZP1_HUMAN (+3)	43 kDa	2	0	1	1	1	0	1	0	0.6
1147	DDRGK domain-containing protein 1 OS=Homo sapiens GN=DDRGK1 PE=1 SV=2	DDRGK_HUMAN	36 kDa	2	0	1	1	0	0	2	0	0.6
1148	Deoxyuridine 5'-triphosphate nucleotidohydrolase, mitochondrial OS=Homo sapiens GN=DUT PE=1 SV=4	DUT_HUMAN	27 kDa	1	3	0	0	0	2	0	0	0.6
1149	Tropomyosin alpha-4 chain OS=Homo sapiens GN=TPM4 PE=1 SV=3	TPM4_HUMAN (+1)	29 kDa	1	2	1	0	1	1	0	0	0.6
1150	Adenylate kinase 2, mitochondrial OS=Homo sapiens GN=AK2 PE=1 SV=1	F8W1A4_HUMAN (+1)	26 kDa	1	1	2	0	1	0	1	0	0.6
1151	U4/U6 small nuclear ribonucleoprotein Prp3 OS=Homo sapiens GN=PRPF3 PE=1 SV=2	PRPF3_HUMAN (+2)	78 kDa	1	0	3	0	2	0	0	0	0.6
1152	Histone-binding protein RBBP4 OS=Homo sapiens GN=RBBP4 PE=1 SV=3	RBBP4_HUMAN	48 kDa	1	0	3	0	1	0	1	0	0.6
1153	Testis expressed sequence 10, isoform CRA_a OS=Homo sapiens GN=TEX10 PE=4 SV=1	A0A024R169_HUMAN (+1)	106 kDa	1	0	3	0	1	0	1	0	0.6
1154	NADH dehydrogenase [ubiquinone] iron-sulfur protein 5 OS=Homo sapiens GN=NDUFS5 PE=1 SV=3	NDUS5_HUMAN (+1)	13 kDa	1	0	3	0	1	0	1	0	0.6
1155	Copine III, isoform CRA_a OS=Homo sapiens GN=CPNE3 PE=4 SV=1	A0A024R994_HUMAN (+1)	60 kDa	0	2	1	1	1	1	0	0	0.6
1156	Transcription factor BTF3 OS=Homo sapiens GN=BTF3 PE=1 SV=1	BTF3_HUMAN	22 kDa	0	2	1	1	0	2	0	0	0.6
1157	VAMP (Vesicle-associated membrane protein)-associated protein B and C OS=Homo sapiens GN=VAPB PE=1 SV=1	Q53XM7_HUMAN (+1)	27 kDa	0	0	3	1	1	0	1	0	0.6
1158	Staphylococcal nuclease domain-containing protein 1 OS=Homo sapiens GN=SND1 PE=1 SV=1	SND1_HUMAN (+3)	102 kDa	8	0	6	2	5	0	4	0	0.588235
1159	Splicing factor U2AF 65 kDa subunit OS=Homo sapiens GN=U2AF2 PE=1 SV=4	U2AF2_HUMAN	54 kDa	7	2	9	5	6	2	5	0	0.583333
1160	Uncharacterized protein OS=Homo sapiens PE=2 SV=1	B4DLN1_HUMAN	48 kDa	6	1	3	1	3	0	3	0	0.583333
1161	Pre-mRNA-processing factor 40 homolog A OS=Homo sapiens GN=PRPF40A PE=1 SV=2	PR40A_HUMAN	109 kDa	4	0	6	1	3	0	3	0	0.583333
1162	High mobility group protein HMG-I/HMG-Y OS=Homo sapiens GN=HMGA1 PE=1 SV=3	HMGA1_HUMAN	12 kDa	3	0	4	4	4	0	2	0	0.583333
1163	Mitochondrial NADH-ubiquinone oxidoreductase 75 kDa subunit OS=Homo sapiens GN=NDUFS1 PE=3 SV=1	E5KRK5_HUMAN (+1)	79 kDa	12	0	13	2	8	0	7	0	0.571429
1164	Eukaryotic initiation factor 4A-I OS=Homo sapiens GN=EIF4A1 PE=1 SV=1	IF4A1_HUMAN	46 kDa	7	12	5	10	4	9	1	5	0.571429
1165	Cell division cycle and apoptosis regulator protein 1 OS=Homo sapiens GN=CCAR1 PE=1 SV=2	CCAR1_HUMAN	133 kDa	4	0	2	0	3	0	0	0	0.571429
1166	Bcl-2-associated transcription factor 1 OS=Homo sapiens GN=BCLAF1 PE=1 SV=2	BCLF1_HUMAN (+1)	106 kDa	4	0	2	0	2	0	1	0	0.571429
1167	ER membrane protein complex subunit 2 OS=Homo sapiens GN=EMC2 PE=1 SV=1	EMC2_HUMAN (+2)	35 kDa	3	0	3	0	2	0	1	0	0.571429
1168	Heterogeneous nuclear ribonucleoprotein A1, isoform CRA_a OS=Homo sapiens GN=HNRPA1 PE=4 SV=1	A0A024RB53_HUMAN	34 kDa	3	0	2	1	1	0	2	0	0.571429
1169	Vacuolar protein sorting-associated protein 13D OS=Homo sapiens GN=VPS13D PE=1 SV=2	VP13D_HUMAN	492 kDa	2	2	1	1	1	0	1	1	0.571429
1170	Small nuclear ribonucleoprotein G OS=Homo sapiens GN=SNRPG PE=1 SV=1	F5H013_HUMAN (+3)	8 kDa	2	1	2	1	1	0	2	0	0.571429
1171	Histone deacetylase complex subunit SAP18 OS=Homo sapiens GN=SAP18 PE=1 SV=1	SAP18_HUMAN (+1)	18 kDa	2	0	3	1	2	0	1	0	0.571429
1172	Signal peptidase complex catalytic subunit SEC11 OS=Homo sapiens GN=SEC11L1 PE=3 SV=1	A0A024RC78_HUMAN (+3)	21 kDa	2	0	3	1	2	0	1	0	0.571429
1173	U1 small nuclear ribonucleoprotein C OS=Homo sapiens GN=SNRPC PE=1 SV=1	A0A0A0MRR7_HUMAN (+3)	20 kDa	2	0	2	2	2	0	1	0	0.571429
1174	Acetolactate synthase-like protein OS=Homo sapiens GN=ILVBL PE=1 SV=2	ILVBL_HUMAN	68 kDa	5	0	2	1	1	0	3	0	0.555556
1175	Procollagen galactosyltransferase 1 OS=Homo sapiens GN=COLGALT1 PE=1 SV=1	GT251_HUMAN	72 kDa	3	1	3	1	2	1	1	0	0.555556
1176	SET OS=Homo sapiens GN=SET PE=2 SV=1	Q5VXV3_HUMAN (+1)	33 kDa	2	3	2	1	3	0	1	0	0.555556
1177	Polyadenylate-binding protein 2 OS=Homo sapiens GN=PABPN1 PE=1 SV=3	PABP2_HUMAN	33 kDa	2	0	5	1	3	0	1	0	0.555556
1178	Nucleosome assembly protein 1-like 1, isoform CRA_a OS=Homo sapiens GN=NAP1L1 PE=3 SV=1	A0A024RBB7_HUMAN (+4)	45 kDa	1	3	1	3	1	2	1	0	0.555556
1179	NADH dehydrogenase [ubiquinone] flavoprotein 2, mitochondrial OS=Homo sapiens GN=NDUFV2 PE=1 SV=1	E7EPT4_HUMAN (+4)	28 kDa	4	0	5	1	2	0	3	0	0.545455
1180	Adenosylhomocysteinase OS=Homo sapiens GN=AHCY PE=1 SV=4	SAHH_HUMAN	48 kDa	3	5	0	2	0	4	0	1	0.545455
1181	Glutamine--tRNA ligase OS=Homo sapiens GN=QARS PE=1 SV=1	SYQ_HUMAN (+1)	88 kDa	3	3	1	3	1	3	0	1	0.545455
1182	EIF4G1 protein OS=Homo sapiens GN=EIF4G1 PE=2 SV=1	B2RU06_HUMAN (+2)	176 kDa	2	6	0	2	0	4	0	1	0.545455
1183	Serine hydroxymethyltransferase, mitochondrial OS=Homo sapiens GN=SHMT2 PE=1 SV=3	GLYM_HUMAN (+2)	56 kDa	4	2	4	2	1	0	5	0	0.538462
1184	Fructose-bisphosphate aldolase A OS=Homo sapiens GN=ALDOA PE=1 SV=2	ALDOA_HUMAN (+1)	39 kDa	5	11	4	7	3	7	3	1	0.535714
1185	Eukaryotic translation initiation factor 5A-1 OS=Homo sapiens GN=EIF5A PE=1 SV=2	IF5A1_HUMAN	17 kDa	4	5	2	3	3	3	1	0	0.533333
1186	Nucleoside diphosphate kinase OS=Homo sapiens GN=NME1-NME2 PE=1 SV=1	Q32Q12_HUMAN	33 kDa	2	5	2	5	1	5	0	1	0.533333
1187	Profilin-1 OS=Homo sapiens GN=PFN1 PE=1 SV=2	PROF1_HUMAN	15 kDa	4	6	3	3	3	4	1	0	0.529412
1188	Nuclear pore complex protein Nup107 OS=Homo sapiens GN=NUP107 PE=1 SV=1	NU107_HUMAN	106 kDa	9	0	10	0	7	0	2	0	0.5
1189	Nudix (Nucleoside diphosphate linked moiety X)-type motif 21, isoform CRA_a OS=Homo sapiens GN=NUDT21 PE=4 SV=1	A0A024R6W2_HUMAN (+2)	26 kDa	5	0	4	2	3	0	2	0	0.5
1190	Lysine--tRNA ligase OS=Homo sapiens GN=KARS PE=1 SV=3	SYK_HUMAN	68 kDa	4	4	1	4	1	3	1	1	0.5
1191	DLST protein OS=Homo sapiens GN=DLST PE=2 SV=1	Q6IBS5_HUMAN	49 kDa	3	1	4	1	2	0	2	0	0.5
1192	Protein SCAF11 OS=Homo sapiens GN=SCAF11 PE=1 SV=2	SCAFB_HUMAN	165 kDa	3	0	4	0	1	0	2	0	0.5
1193	Metaxin-2 OS=Homo sapiens GN=MTX2 PE=1 SV=1	MTX2_HUMAN	30 kDa	3	0	2	0	2	0	0	0	0.5
1194	Replication protein A 32 kDa subunit OS=Homo sapiens GN=RPA2 PE=1 SV=1	RFA2_HUMAN	29 kDa	3	0	2	0	0	0	2	0	0.5
1195	Single-stranded DNA-binding protein OS=Homo sapiens GN=SSBP1 PE=2 SV=1	A4D1U3_HUMAN (+2)	17 kDa	2	1	3	1	2	0	1	0	0.5
1196	Eukaryotic translation initiation factor 4B OS=Homo sapiens GN=EIF4B PE=1 SV=2	IF4B_HUMAN (+3)	69 kDa	2	1	1	1	0	0	1	1	0.5
1197	Host cell factor 1 OS=Homo sapiens GN=HCFC1 PE=1 SV=2	A6NEM2_HUMAN	213 kDa	2	0	3	0	1	0	1	0	0.5
1198	Peptidyl-tRNA hydrolase 2, mitochondrial OS=Homo sapiens GN=PTRH2 PE=1 SV=1	J3KQ48_HUMAN (+2)	19 kDa	2	0	3	0	1	0	1	0	0.5
1199	Transmembrane and coiled-coil domain-containing protein 1 OS=Homo sapiens GN=TMCO1 PE=1 SV=1	TMCO1_HUMAN	21 kDa	2	0	2	1	1	0	1	0	0.5
1200	Protein kinase, cAMP-dependent, regulatory, type II, alpha, isoform CRA_a OS=Homo sapiens GN=PRKAR2A PE=4 SV=1	A0A024R2W3_HUMAN (+2)	46 kDa	2	0	1	0	1	0	0	0	0.5
1201	ATP-dependent RNA helicase DDX24 OS=Homo sapiens GN=DDX24 PE=1 SV=1	G3V529_HUMAN	91 kDa	2	0	1	0	1	0	0	0	0.5
1202	Mitochondrial import inner membrane translocase subunit Tim23 OS=Homo sapiens GN=TIMM23 PE=1 SV=1	TIM23_HUMAN	22 kDa	2	0	1	0	0	0	1	0	0.5
1203	UDP-N-acetylglucosamine--peptide N-acetylglucosaminyltransferase 110 kDa subunit OS=Homo sapiens GN=OGT PE=1 SV=3	OGT1_HUMAN (+1)	117 kDa	2	0	1	0	0	0	1	0	0.5
1204	NADH-cytochrome b5 reductase 1 OS=Homo sapiens GN=CYB5R1 PE=1 SV=1	NB5R1_HUMAN	34 kDa	2	0	1	0	0	0	1	0	0.5
1205	Glutaredoxin-3 OS=Homo sapiens GN=GLRX3 PE=1 SV=2	GLRX3_HUMAN	37 kDa	1	9	0	3	1	3	0	2	0.5
1206	Calpain small subunit 1 OS=Homo sapiens GN=CAPNS1 PE=1 SV=1	K7ELJ7_HUMAN	29 kDa	1	4	1	1	1	2	0	0	0.5
1207	Importin-7 OS=Homo sapiens GN=IPO7 PE=1 SV=1	IPO7_HUMAN	120 kDa	1	4	0	0	1	1	0	0	0.5
1208	Glutathione peroxidase OS=Homo sapiens GN=GPX1 PE=1 SV=1	A0A087WUQ6_HUMAN (+2)	22 kDa	1	2	0	0	1	0	0	0	0.5
1209	Protein kinase C substrate 80K-H, isoform CRA_a OS=Homo sapiens GN=PRKCSH PE=4 SV=1	A0A024R7F1_HUMAN (+3)	59 kDa	1	2	0	0	0	1	0	0	0.5
1210	DNA-(apurinic or apyrimidinic site) lyase OS=Homo sapiens GN=APEX1 PE=1 SV=2	APEX1_HUMAN (+1)	36 kDa	1	1	0	1	0	1	0	0	0.5
1211	PH-interacting protein OS=Homo sapiens GN=PHIP PE=1 SV=2	PHIP_HUMAN	207 kDa	1	0	4	0	1	0	1	0	0.5
1212	HCG19665, isoform CRA_a OS=Homo sapiens GN=hCG_19665 PE=4 SV=1	A0A024QZF1_HUMAN (+2)	53 kDa	1	0	2	0	1	0	0	0	0.5
1213	Epiplakin OS=Homo sapiens GN=EPPK1 PE=1 SV=2	A0A075B730_HUMAN (+1)	553 kDa	1	0	2	0	1	0	0	0	0.5
1214	H/ACA ribonucleoprotein complex subunit 3 OS=Homo sapiens GN=NOP10 PE=1 SV=1	NOP10_HUMAN	8 kDa	1	0	2	0	1	0	0	0	0.5
1215	pre-mRNA 3' end processing protein WDR33 OS=Homo sapiens GN=WDR33 PE=1 SV=2	WDR33_HUMAN	146 kDa	1	0	2	0	1	0	0	0	0.5
1216	Histone deacetylase 1 OS=Homo sapiens GN=HDAC1 PE=1 SV=1	HDAC1_HUMAN (+1)	55 kDa	1	0	2	0	0	0	1	0	0.5
1217	SAFB-like, transcription modulator, isoform CRA_b OS=Homo sapiens GN=SLTM PE=4 SV=1	A0A024R5X3_HUMAN (+1)	132 kDa	1	0	2	0	0	0	1	0	0.5
1218	Cationic amino acid transporter 2 OS=Homo sapiens GN=SLC7A2 PE=1 SV=2	CTR2_HUMAN	72 kDa	1	0	1	1	1	0	0	0	0.5
1219	Mitochondrial Rho GTPase 2 OS=Homo sapiens GN=RHOT2 PE=1 SV=2	MIRO2_HUMAN	68 kDa	1	0	1	1	1	0	0	0	0.5
1220	Nucleolar transcription factor 1 OS=Homo sapiens GN=UBTF PE=1 SV=1	E9PKP7_HUMAN	87 kDa	1	0	0	0	0	0	0	0	0.5
1221	2,4-dienoyl CoA reductase 1, mitochondrial, isoform CRA_b OS=Homo sapiens GN=DECR1 PE=4 SV=1	A0A024R9D7_HUMAN (+1)	36 kDa	1	0	0	0	0	0	0	0	0.5
1222	Alanine--tRNA ligase, cytoplasmic OS=Homo sapiens GN=AARS PE=1 SV=2	SYAC_HUMAN	107 kDa	0	5	0	0	0	2	0	0	0.5
1223	Calpain-2 catalytic subunit OS=Homo sapiens GN=CAPN2 PE=1 SV=6	CAN2_HUMAN (+1)	80 kDa	0	3	0	0	0	1	0	0	0.5
1224	26S proteasome non-ATPase regulatory subunit 12 OS=Homo sapiens GN=PSMD12 PE=1 SV=3	PSD12_HUMAN	53 kDa	0	3	0	0	0	1	0	0	0.5
1225	Serine-threonine kinase receptor-associated protein OS=Homo sapiens GN=STRAP PE=1 SV=1	STRAP_HUMAN	38 kDa	0	3	0	0	0	0	1	0	0.5
1226	Eukaryotic translation initiation factor 3 subunit B OS=Homo sapiens GN=EIF3S9 PE=3 SV=1	A0A024R821_HUMAN (+1)	92 kDa	0	2	1	2	1	1	0	0	0.5
1227	Acidic leucine-rich nuclear phosphoprotein 32 family member A OS=Homo sapiens GN=ANP32A PE=1 SV=1	AN32A_HUMAN (+3)	29 kDa	0	1	0	0	0	0	0	0	0.5
1228	Copine-1 OS=Homo sapiens GN=CPNE1 PE=1 SV=1	A6PVH9_HUMAN (+2)	53 kDa	0	1	0	0	0	0	0	0	0.5
1229	PRKC apoptosis WT1 regulator protein OS=Homo sapiens GN=PAWR PE=1 SV=1	PAWR_HUMAN	37 kDa	0	1	0	0	0	0	0	0	0.5
1230	Sterol O-acyltransferase 1 (Fragment) OS=Homo sapiens GN=SOAT1 PE=1 SV=1	B1APM4_HUMAN (+2)	30 kDa	0	0	2	1	1	0	0	0	0.5
1231	NADH dehydrogenase [ubiquinone] 1 alpha subcomplex assembly factor 4 OS=Homo sapiens GN=NDUFAF4 PE=1 SV=1	NDUF4_HUMAN	20 kDa	0	0	1	0	0	0	0	0	0.5
1232	Lysine-specific histone demethylase 1A OS=Homo sapiens GN=KDM1A PE=1 SV=2	KDM1A_HUMAN (+1)	93 kDa	0	0	1	0	0	0	0	0	0.5
1233	Replication factor C subunit 4 OS=Homo sapiens GN=RFC4 PE=1 SV=2	RFC4_HUMAN	40 kDa	0	0	1	0	0	0	0	0	0.5
1234	Importin subunit alpha OS=Homo sapiens GN=KPNA3 PE=1 SV=1	Q8IYQ9_HUMAN	58 kDa	0	0	1	0	0	0	0	0	0.5
1235	Kelch-like protein 13 OS=Homo sapiens GN=KLHL13 PE=1 SV=1	A0A0C4DG99_HUMAN (+1)	68 kDa	0	0	0	1	0	0	0	0	0.5
1236	Fatty acid synthase OS=Homo sapiens GN=FASN PE=1 SV=3	FAS_HUMAN	273 kDa	3	20	2	7	2	9	3	1	0.484848
1237	Thioredoxin OS=Homo sapiens GN=TXN PE=2 SV=1	H9ZYJ2_HUMAN (+1)	12 kDa	5	6	2	1	2	3	1	0	0.466667
1238	Histone deacetylase 2 OS=Homo sapiens GN=HDAC2 PE=1 SV=2	HDAC2_HUMAN	55 kDa	6	1	4	1	0	1	4	0	0.461538
1239	Peptidyl-prolyl cis-trans isomerase B OS=Homo sapiens GN=PPIB PE=1 SV=2	PPIB_HUMAN (+1)	24 kDa	5	3	2	2	2	1	2	0	0.461538
1240	Stress-induced-phosphoprotein 1 OS=Homo sapiens GN=STIP1 PE=1 SV=1	STIP1_HUMAN (+2)	63 kDa	1	8	1	2	1	2	1	1	0.461538
1241	Small subunit processome component 20 homolog OS=Homo sapiens GN=UTP20 PE=1 SV=3	UTP20_HUMAN	318 kDa	3	0	7	0	3	0	1	0	0.454545
1242	Phosphoribosylaminoimidazole carboxylase, phosphoribosylaminoimidazole succinocarboxamide synthetase, isoform CRA_c OS=Homo sapiens GN=PAICS PE=3 SV=1	A0A024RD93_HUMAN (+1)	47 kDa	4	11	0	2	0	7	0	0	0.444444
1243	Aladin OS=Homo sapiens GN=AAAS PE=1 SV=1	AAAS_HUMAN (+1)	60 kDa	4	0	4	0	2	0	1	0	0.444444
1244	Barrier to autointegration factor 1, isoform CRA_a OS=Homo sapiens GN=BANF1 PE=4 SV=1	A0A024R5H0_HUMAN (+1)	10 kDa	3	1	2	2	2	0	1	0	0.444444
1245	FUS interacting protein (Serine-arginine rich) 1 isoform 2 variant (Fragment) OS=Homo sapiens PE=2 SV=1	Q53GD7_HUMAN (+2)	31 kDa	3	0	4	1	2	0	1	0	0.444444
1246	T-complex protein 1 subunit beta OS=Homo sapiens GN=CCT2 PE=1 SV=4	TCPB_HUMAN (+1)	57 kDa	1	11	3	9	1	7	1	1	0.44
1247	IK cytokine, down-regulator of HLA II OS=Homo sapiens GN=IK PE=2 SV=1	Q95HA6_HUMAN (+2)	66 kDa	4	0	2	0	2	0	0	0	0.428571
1248	Malectin OS=Homo sapiens GN=MLEC PE=1 SV=1	MLEC_HUMAN	32 kDa	4	0	2	0	2	0	0	0	0.428571
1249	T-complex protein 1 subunit theta OS=Homo sapiens GN=CCT8 PE=1 SV=4	TCPQ_HUMAN	60 kDa	3	10	3	4	3	5	0	0	0.428571
1250	Enoyl-CoA hydratase, mitochondrial OS=Homo sapiens GN=ECHS1 PE=1 SV=4	ECHM_HUMAN	31 kDa	3	2	1	0	1	0	1	0	0.428571
1251	cDNA FLJ77715, highly similar to Homo sapiens cisplatin resistance-associated overexpressed protein(LUC7A), mRNA OS=Homo sapiens PE=2 SV=1	A8K3C5_HUMAN	51 kDa	3	0	2	1	1	0	1	0	0.428571
1252	Minor histocompatibility antigen H13 OS=Homo sapiens GN=HM13 PE=1 SV=1	HM13_HUMAN	41 kDa	2	0	2	2	2	0	0	0	0.428571
1253	Chromobox protein homolog 5 OS=Homo sapiens GN=CBX5 PE=1 SV=1	CBX5_HUMAN (+1)	22 kDa	5	0	3	1	2	0	1	0	0.4
1254	Transmembrane emp24 domain-containing protein 5 OS=Homo sapiens GN=TMED5 PE=1 SV=1	TMED5_HUMAN	26 kDa	3	0	1	0	1	0	0	0	0.4
1255	Aquarius homolog (Mouse), isoform CRA_b OS=Homo sapiens GN=AQR PE=4 SV=1	A0A024R9L1_HUMAN (+2)	171 kDa	3	0	1	0	1	0	0	0	0.4
1256	Transcription factor CP2, isoform CRA_a OS=Homo sapiens GN=TFCP2 PE=4 SV=1	A0A024R120_HUMAN (+1)	57 kDa	3	0	1	0	1	0	0	0	0.4
1257	Dihydroorotate dehydrogenase (quinone), mitochondrial OS=Homo sapiens GN=DHODH PE=1 SV=3	PYRD_HUMAN	43 kDa	3	0	1	0	0	0	1	0	0.4
1258	Transketolase OS=Homo sapiens GN=TKT PE=1 SV=3	TKT_HUMAN (+1)	68 kDa	2	4	1	2	1	1	1	0	0.4
1259	THO complex subunit 6 homolog OS=Homo sapiens GN=THOC6 PE=1 SV=1	THOC6_HUMAN	38 kDa	2	0	2	0	1	0	0	0	0.4
1260	Chromosome 15 open reading frame 15, isoform CRA_a OS=Homo sapiens GN=C15orf15 PE=3 SV=1	A0A024R5U8_HUMAN (+2)	20 kDa	2	0	1	1	0	0	1	0	0.4
1261	Activator of 90 kDa heat shock protein ATPase homolog 1 (Fragment) OS=Homo sapiens GN=AHSA1 PE=1 SV=1	H0YJG7_HUMAN	24 kDa	1	2	0	1	1	0	0	0	0.4
1262	Capping protein (Actin filament) muscle Z-line, beta, isoform CRA_a OS=Homo sapiens GN=CAPZB PE=1 SV=1	B1AK87_HUMAN (+3)	29 kDa	0	4	0	0	0	1	0	0	0.4
1263	ATP citrate lyase, isoform CRA_b OS=Homo sapiens GN=ACLY PE=4 SV=1	A0A024R1T9_HUMAN (+3)	121 kDa	0	3	0	1	0	1	0	0	0.4
1264	Ubiquitin-activating enzyme E1 (A1S9T and BN75 temperature sensitivity complementing), isoform CRA_a OS=Homo sapiens GN=UBE1 PE=3 SV=1	A0A024R1A3_HUMAN (+1)	118 kDa	2	11	1	1	0	4	0	1	0.375
1265	PODXL protein OS=Homo sapiens GN=PODXL PE=2 SV=1	B7ZKQ8_HUMAN (+2)	59 kDa	1	1	3	2	2	0	0	0	0.375
1266	Serpin peptidase inhibitor, clade B (Ovalbumin), member 5, isoform CRA_b OS=Homo sapiens GN=SERPINB5 PE=3 SV=1	A0A024R2B6_HUMAN (+1)	42 kDa	0	6	0	1	0	2	0	0	0.375
1267	Cullin-associated NEDD8-dissociated protein 1 OS=Homo sapiens GN=CAND1 PE=1 SV=2	CAND1_HUMAN (+1)	136 kDa	0	5	0	2	0	1	0	1	0.375
1268	T-complex protein 1 subunit gamma OS=Homo sapiens GN=CCT3 PE=1 SV=1	B4DUR8_HUMAN	56 kDa	3	9	27	29	4	10	4	6	0.362319
1269	DNA helicase OS=Homo sapiens PE=2 SV=1	B2RBA6_HUMAN (+1)	81 kDa	7	1	5	0	4	0	0	0	0.357143
1270	Superkiller viralicidic activity 2-like 2 OS=Homo sapiens GN=SKIV2L2 PE=1 SV=3	SK2L2_HUMAN	118 kDa	7	0	4	0	2	0	1	0	0.333333
1271	ATPase family AAA domain-containing protein 1 OS=Homo sapiens GN=ATAD1 PE=1 SV=1	ATAD1_HUMAN	41 kDa	4	0	4	0	2	0	0	0	0.333333
1272	Evolutionarily conserved signaling intermediate in Toll pathway, mitochondrial OS=Homo sapiens GN=ECSIT PE=1 SV=1	ECSIT_HUMAN	49 kDa	3	0	2	0	1	0	0	0	0.333333
1273	Uncharacterized protein OS=Homo sapiens GN=FLJ12949 PE=4 SV=1	A0A024R7C4_HUMAN (+1)	67 kDa	3	0	2	0	1	0	0	0	0.333333
1274	Integrin beta OS=Homo sapiens GN=ITGB4 PE=3 SV=1	A0A024R8K7_HUMAN (+3)	195 kDa	3	0	2	0	1	0	0	0	0.333333
1275	Heat shock 70 kDa protein 4 OS=Homo sapiens GN=HSPA4 PE=1 SV=4	HSP74_HUMAN (+2)	94 kDa	2	6	2	1	0	3	0	0	0.333333
1276	26S protease regulatory subunit 4 OS=Homo sapiens GN=PSMC1 PE=1 SV=1	PRS4_HUMAN (+2)	49 kDa	2	4	1	1	0	1	1	0	0.333333
1277	Nucleoporin SEH1 OS=Homo sapiens GN=SEH1L PE=1 SV=3	SEH1_HUMAN	40 kDa	2	0	0	0	0	0	0	0	0.333333
1278	Synaptojanin 2 binding protein, isoform CRA_a OS=Homo sapiens GN=SYNJ2BP PE=4 SV=1	A0A024R670_HUMAN (+2)	16 kDa	2	0	0	0	0	0	0	0	0.333333
1279	ATPase family AAA domain-containing protein 3B OS=Homo sapiens GN=ATAD3B PE=1 SV=1	ATD3B_HUMAN	73 kDa	2	0	0	0	0	0	0	0	0.333333
1280	ER membrane protein complex subunit 3 OS=Homo sapiens GN=EMC3 PE=1 SV=3	EMC3_HUMAN	30 kDa	2	0	0	0	0	0	0	0	0.333333
1281	Protein CASC5 OS=Homo sapiens GN=CASC5 PE=1 SV=3	CASC5_HUMAN (+1)	265 kDa	2	0	0	0	0	0	0	0	0.333333
1282	Nucleosome assembly protein 1-like 4, isoform CRA_b OS=Homo sapiens GN=NAP1L4 PE=3 SV=1	A0A024RCC9_HUMAN (+4)	43 kDa	1	3	0	1	0	1	0	0	0.333333
1283	WD repeat-containing protein 18 (Fragment) OS=Homo sapiens GN=WDR18 PE=1 SV=1	A0A0A0MQU0_HUMAN (+2)	47 kDa	1	0	4	0	1	0	0	0	0.333333
1284	39S ribosomal protein L41, mitochondrial OS=Homo sapiens GN=MRPL41 PE=1 SV=1	RM41_HUMAN	15 kDa	1	0	1	0	0	0	0	0	0.333333
1285	Serine/threonine-protein phosphatase 1 regulatory subunit 10 OS=Homo sapiens GN=PPP1R10 PE=1 SV=1	PP1RA_HUMAN (+1)	99 kDa	1	0	1	0	0	0	0	0	0.333333
1286	CDGSH iron-sulfur domain-containing protein 2 OS=Homo sapiens GN=CISD2 PE=1 SV=1	CISD2_HUMAN	15 kDa	1	0	1	0	0	0	0	0	0.333333
1287	Triple functional domain protein OS=Homo sapiens GN=TRIO PE=1 SV=2	TRIO_HUMAN	347 kDa	1	0	1	0	0	0	0	0	0.333333
1288	Polynucleotide 5'-hydroxyl-kinase NOL9 OS=Homo sapiens GN=NOL9 PE=1 SV=1	NOL9_HUMAN	79 kDa	1	0	1	0	0	0	0	0	0.333333
1289	Importin subunit alpha-7 (Fragment) OS=Homo sapiens GN=KPNA6 PE=1 SV=1	Q5TFJ7_HUMAN	35 kDa	0	2	2	1	1	0	0	0	0.333333
1290	Methylmalonic aciduria and homocystinuria type C protein OS=Homo sapiens GN=MMACHC PE=1 SV=1	A0A0C4DGU2_HUMAN (+1)	25 kDa	0	2	0	0	0	0	0	0	0.333333
1291	Ribose-phosphate pyrophosphokinase 1 OS=Homo sapiens GN=PRPS1 PE=1 SV=2	PRPS1_HUMAN (+1)	35 kDa	0	2	0	0	0	0	0	0	0.333333
1292	Nuclear migration protein nudC OS=Homo sapiens GN=NUDC PE=1 SV=1	NUDC_HUMAN	38 kDa	0	2	0	0	0	0	0	0	0.333333
1293	Coatomer subunit beta OS=Homo sapiens GN=COPB1 PE=1 SV=3	COPB_HUMAN	107 kDa	0	2	0	0	0	0	0	0	0.333333
1294	Epididymis secretory protein Li 34 OS=Homo sapiens GN=HEL-S-34 PE=2 SV=1	D9IAI1_HUMAN (+1)	21 kDa	0	2	0	0	0	0	0	0	0.333333
1295	Asparagine--tRNA ligase, cytoplasmic OS=Homo sapiens GN=NARS PE=1 SV=1	SYNC_HUMAN	63 kDa	0	2	0	0	0	0	0	0	0.333333
1296	Glycyl-tRNA synthetase OS=Homo sapiens GN=GARS PE=3 SV=1	A0A090N8G0_HUMAN (+1)	78 kDa	0	2	0	0	0	0	0	0	0.333333
1297	Serpin peptidase inhibitor, clade B (Ovalbumin), member 6, isoform CRA_a OS=Homo sapiens GN=SERPINB6 PE=3 SV=1	A0A024QZX3_HUMAN (+1)	43 kDa	0	2	0	0	0	0	0	0	0.333333
1298	Heat shock 105kDa/110kDa protein 1, isoform CRA_a OS=Homo sapiens GN=HSPH1 PE=3 SV=1	A0A024RDQ0_HUMAN (+2)	92 kDa	0	2	0	0	0	0	0	0	0.333333
1299	Bifunctional purine biosynthesis protein PURH OS=Homo sapiens GN=ATIC PE=1 SV=3	PUR9_HUMAN (+2)	65 kDa	0	2	0	0	0	0	0	0	0.333333
1300	Ran-specific GTPase-activating protein (Fragment) OS=Homo sapiens GN=RANBP1 PE=1 SV=5	C9JDM3_HUMAN (+1)	19 kDa	0	2	0	0	0	0	0	0	0.333333
1301	Hypoxanthine-guanine phosphoribosyltransferase OS=Homo sapiens GN=HPRT1 PE=1 SV=2	HPRT_HUMAN (+1)	25 kDa	0	2	0	0	0	0	0	0	0.333333
1302	Nuclear autoantigenic sperm protein OS=Homo sapiens GN=NASP PE=1 SV=2	NASP_HUMAN (+6)	85 kDa	0	2	0	0	0	0	0	0	0.333333
1303	Pre-B-cell colony enhancing factor 1, isoform CRA_a OS=Homo sapiens GN=PBEF1 PE=4 SV=1	A0A024R718_HUMAN (+1)	56 kDa	0	2	0	0	0	0	0	0	0.333333
1304	ARP3 actin-related protein 3 homolog (Yeast), isoform CRA_a OS=Homo sapiens GN=ACTR3 PE=3 SV=1	A0A024RAI1_HUMAN (+3)	47 kDa	0	2	0	0	0	0	0	0	0.333333
1305	Glutathione reductase, mitochondrial OS=Homo sapiens GN=GSR PE=1 SV=2	GSHR_HUMAN (+1)	56 kDa	0	2	0	0	0	0	0	0	0.333333
1306	Heat shock 70 kDa protein 4L OS=Homo sapiens GN=HSPA4L PE=1 SV=3	HS74L_HUMAN (+2)	95 kDa	0	2	0	0	0	0	0	0	0.333333
1307	Protein S100 (Fragment) OS=Homo sapiens GN=S100A6 PE=1 SV=1	R4GN98_HUMAN (+1)	10 kDa	0	1	0	1	0	0	0	0	0.333333
1308	E3 UFM1-protein ligase 1 OS=Homo sapiens GN=UFL1 PE=1 SV=2	UFL1_HUMAN	90 kDa	0	0	2	0	0	0	0	0	0.333333
1309	YTH domain-containing protein 1 OS=Homo sapiens GN=YTHDC1 PE=1 SV=1	J3QR07_HUMAN (+1)	86 kDa	0	0	2	0	0	0	0	0	0.333333
1310	Spectrin beta chain, non-erythrocytic 5 OS=Homo sapiens GN=SPTBN5 PE=1 SV=2	SPTN5_HUMAN	417 kDa	0	0	2	0	0	0	0	0	0.333333
1311	RAB5A, member RAS oncogene family, isoform CRA_a OS=Homo sapiens GN=RAB5A PE=3 SV=1	A0A024R2K1_HUMAN (+1)	24 kDa	0	0	2	0	0	0	0	0	0.333333
1312	Protein-tyrosine-phosphatase OS=Homo sapiens PE=2 SV=1	B4DPS0_HUMAN (+4)	66 kDa	0	0	2	0	0	0	0	0	0.333333
1313	PHD finger protein 6 OS=Homo sapiens GN=PHF6 PE=1 SV=1	A0A0D9SGE8_HUMAN (+2)	41 kDa	0	0	1	1	0	0	0	0	0.333333
1314	cDNA FLJ53944, highly similar to Eukaryotic translation initiation factor 4 gamma 3 OS=Homo sapiens PE=2 SV=1	B4DZE1_HUMAN	122 kDa	0	0	0	2	0	0	0	0	0.333333
1315	Proteasome subunit beta type-2 OS=Homo sapiens GN=PSMB2 PE=1 SV=1	PSB2_HUMAN	23 kDa	0	0	0	2	0	0	0	0	0.333333
1316	Plastin-3 OS=Homo sapiens GN=PLS3 PE=1 SV=1	A0A0A0MSQ0_HUMAN (+3)	69 kDa	1	7	0	1	0	2	0	0	0.3
1317	Far upstream element-binding protein 1 OS=Homo sapiens GN=FUBP1 PE=1 SV=3	FUBP1_HUMAN (+3)	68 kDa	3	2	1	0	1	0	0	0	0.285714
1318	Nuclear pore complex protein Nup88 OS=Homo sapiens GN=NUP88 PE=1 SV=2	NUP88_HUMAN (+1)	84 kDa	2	2	1	1	1	0	0	0	0.285714
1319	Trifunctional purine biosynthetic protein adenosine-3 OS=Homo sapiens GN=GART PE=1 SV=1	PUR2_HUMAN (+2)	108 kDa	2	9	0	3	0	3	0	0	0.266667
1320	Alpha/beta hydrolase domain-containing protein 11 OS=Homo sapiens GN=ABHD11 PE=1 SV=1	C9J7Q4_HUMAN (+2)	17 kDa	2	0	1	0	0	0	0	0	0.25
1321	RNA polymerase II elongation factor ELL2 OS=Homo sapiens GN=ELL2 PE=1 SV=2	ELL2_HUMAN (+1)	72 kDa	2	0	1	0	0	0	0	0	0.25
1322	Dynamin-2 OS=Homo sapiens GN=DNM2 PE=1 SV=2	DYN2_HUMAN	98 kDa	1	2	0	0	0	0	0	0	0.25
1323	Phosphoglycerate mutase 1 OS=Homo sapiens GN=PGAM1 PE=1 SV=2	PGAM1_HUMAN (+3)	29 kDa	1	2	0	0	0	0	0	0	0.25
1324	Zinc finger homeobox protein 3 OS=Homo sapiens GN=ZFHX3 PE=1 SV=2	ZFHX3_HUMAN	404 kDa	1	0	1	1	0	0	0	0	0.25
1325	C-1-tetrahydrofolate synthase, cytoplasmic OS=Homo sapiens GN=MTHFD1 PE=1 SV=3	C1TC_HUMAN	102 kDa	0	9	1	1	0	2	0	0	0.25
1326	Annexin A1 OS=Homo sapiens GN=ANXA1 PE=1 SV=2	ANXA1_HUMAN (+1)	39 kDa	0	6	1	0	0	1	0	0	0.25
1327	ATP-dependent 6-phosphofructokinase, platelet type OS=Homo sapiens GN=PFKP PE=1 SV=2	PFKAP_HUMAN	86 kDa	0	6	0	1	0	1	0	0	0.25
1328	Vacuolar protein sorting 35 variant (Fragment) OS=Homo sapiens PE=2 SV=1	Q53FR4_HUMAN (+1)	92 kDa	0	3	0	0	0	0	0	0	0.25
1329	14-3-3 protein sigma OS=Homo sapiens GN=SFN PE=1 SV=1	1433S_HUMAN	28 kDa	0	3	0	0	0	0	0	0	0.25
1330	Signal transducer and activator of transcription 1-alpha/beta OS=Homo sapiens GN=STAT1 PE=1 SV=2	STAT1_HUMAN	87 kDa	0	3	0	0	0	0	0	0	0.25
1331	Protein deglycase DJ-1 OS=Homo sapiens GN=PARK7 PE=1 SV=2	PARK7_HUMAN (+1)	20 kDa	0	3	0	0	0	0	0	0	0.25
1332	Calponin (Fragment) OS=Homo sapiens GN=CNN2 PE=1 SV=1	A0A087X271_HUMAN (+5)	20 kDa	0	3	0	0	0	0	0	0	0.25
1333	Macrophage-capping protein OS=Homo sapiens GN=CAPG PE=1 SV=2	CAPG_HUMAN (+3)	38 kDa	0	3	0	0	0	0	0	0	0.25
1334	Low molecular weight phosphotyrosine protein phosphatase OS=Homo sapiens GN=ACP1 PE=1 SV=3	PPAC_HUMAN (+1)	18 kDa	0	3	0	0	0	0	0	0	0.25
1335	Prefoldin subunit 2 OS=Homo sapiens GN=PFDN2 PE=2 SV=1	B1AQP2_HUMAN (+1)	17 kDa	0	3	0	0	0	0	0	0	0.25
1336	Glucose-6-phosphate isomerase (Fragment) OS=Homo sapiens GN=GPI PE=1 SV=1	A0A0A0MTS2_HUMAN (+3)	65 kDa	0	2	1	0	0	0	0	0	0.25
1337	Protein-glutamine gamma-glutamyltransferase 2 OS=Homo sapiens GN=TGM2 PE=1 SV=2	TGM2_HUMAN (+2)	77 kDa	0	2	0	1	0	0	0	0	0.25
1338	Alpha-1,4 glucan phosphorylase OS=Homo sapiens GN=PYGL PE=1 SV=1	E9PK47_HUMAN (+1)	94 kDa	0	2	0	1	0	0	0	0	0.25
1339	Ribonuclease/angiogenin inhibitor 1, isoform CRA_a OS=Homo sapiens GN=RNH1 PE=4 SV=1	A0A024RC87_HUMAN (+1)	49 kDa	0	2	0	1	0	0	0	0	0.25
1340	26S protease regulatory subunit 8 OS=Homo sapiens GN=PSMC5 PE=1 SV=1	PRS8_HUMAN	46 kDa	0	2	0	1	0	0	0	0	0.25
1341	Inter-alpha-trypsin inhibitor heavy chain H3 OS=Homo sapiens GN=ITIH3 PE=1 SV=1	A0A087WW43_HUMAN (+3)	75 kDa	0	0	0	3	0	0	0	0	0.25
1342	Protein disulfide-isomerase OS=Homo sapiens GN=P4HB PE=3 SV=1	A0A024R8S5_HUMAN (+2)	57 kDa	3	7	1	1	0	1	1	0	0.230769
1343	Serum albumin OS=Homo sapiens GN=ALB PE=1 SV=1	A0A0C4DGB6_HUMAN (+7)	69 kDa	2	4	3	3	0	1	0	1	0.230769
1344	GMP synthase [glutamine-hydrolyzing] OS=Homo sapiens GN=GMPS PE=1 SV=1	GUAA_HUMAN	77 kDa	1	6	1	0	0	1	0	0	0.222222
1345	Cleavage and polyadenylation specific factor 1, 160kDa, isoform CRA_a OS=Homo sapiens GN=CPSF1 PE=4 SV=1	D3DWL9_HUMAN	152 kDa	4	0	0	0	0	0	0	0	0.2
1346	Electron transfer flavoprotein subunit beta OS=Homo sapiens GN=ETFB PE=1 SV=3	ETFB_HUMAN	28 kDa	2	1	0	1	0	0	0	0	0.2
1347	HCG1811539, isoform CRA_b OS=Homo sapiens GN=hCG_1811539 PE=3 SV=1	A0A024QZV0_HUMAN (+4)	36 kDa	1	3	0	0	0	0	0	0	0.2
1348	Acetyl-CoA acetyltransferase, mitochondrial OS=Homo sapiens GN=ACAT1 PE=1 SV=1	THIL_HUMAN	45 kDa	1	1	2	0	0	0	0	0	0.2
1349	Tryptophanyl-tRNA synthetase, isoform CRA_a OS=Homo sapiens GN=WARS PE=3 SV=1	A0A024R6K8_HUMAN (+1)	53 kDa	0	12	0	2	0	2	0	0	0.2
1350	Endoplasmin OS=Homo sapiens GN=HSP90B1 PE=1 SV=1	ENPL_HUMAN (+2)	92 kDa	1	8	0	1	0	1	0	0	0.181818
1351	Inorganic pyrophosphatase OS=Homo sapiens GN=PPA1 PE=1 SV=2	IPYR_HUMAN (+1)	33 kDa	1	7	0	2	0	1	0	0	0.181818
1352	Threonine--tRNA ligase, cytoplasmic OS=Homo sapiens GN=TARS PE=1 SV=3	SYTC_HUMAN (+4)	83 kDa	0	9	0	1	0	1	0	0	0.181818
1353	Probable ATP-dependent RNA helicase DDX52 OS=Homo sapiens GN=DDX52 PE=1 SV=3	DDX52_HUMAN	68 kDa	3	0	2	0	0	0	0	0	0.166667
1354	Fascin OS=Homo sapiens PE=2 SV=1	B3KTA3_HUMAN (+1)	52 kDa	1	4	0	0	0	0	0	0	0.166667
1355	Coiled-coil and C2 domain-containing protein 1A OS=Homo sapiens GN=CC2D1A PE=1 SV=1	C2D1A_HUMAN	104 kDa	1	0	1	3	0	0	0	0	0.166667
1356	Peroxisomal multifunctional enzyme type 2 OS=Homo sapiens GN=HSD17B4 PE=1 SV=3	DHB4_HUMAN (+1)	80 kDa	0	4	0	1	0	0	0	0	0.166667
1357	6-phosphogluconate dehydrogenase, decarboxylating OS=Homo sapiens GN=PGD PE=1 SV=3	6PGD_HUMAN (+1)	53 kDa	0	3	0	2	0	0	0	0	0.166667
1358	Coatomer subunit alpha OS=Homo sapiens GN=COPA PE=1 SV=2	COPA_HUMAN	138 kDa	3	13	1	1	1	0	1	0	0.157895
1359	Regulator of chromosome condensation 2, isoform CRA_a OS=Homo sapiens GN=RCC2 PE=4 SV=1	A0A024RAC5_HUMAN (+1)	56 kDa	8	9	1	1	0	0	0	2	0.15
1360	Caseinolytic peptidase B protein homolog OS=Homo sapiens GN=CLPB PE=1 SV=1	CLPB_HUMAN	79 kDa	3	0	1	2	0	0	0	0	0.142857
1361	CTP synthase 1 OS=Homo sapiens GN=CTPS1 PE=1 SV=2	PYRG1_HUMAN	67 kDa	0	6	0	0	0	0	0	0	0.142857
1362	Valyl-tRNA synthetase, isoform CRA_a OS=Homo sapiens GN=VARS PE=3 SV=1	A0A024RCN6_HUMAN (+1)	140 kDa	0	2	1	4	0	0	0	0	0.125
1363	Protein disulfide-isomerase A6 OS=Homo sapiens GN=PDIA6 PE=1 SV=1	PDIA6_HUMAN	48 kDa	1	5	1	1	0	0	0	0	0.111111
1364	Coatomer subunit beta' OS=Homo sapiens GN=COPB2 PE=1 SV=2	COPB2_HUMAN	102 kDa	7	13	0	0	0	0	0	1	0.0952381
1365	Guanylate binding protein 1 OS=Homo sapiens PE=2 SV=1	Q5D1D5_HUMAN	68 kDa	0	0	3	18	0	1	0	0	0.0909091
1366	Interferon-induced guanylate-binding protein 2 OS=Homo sapiens GN=GBP2 PE=1 SV=3	GBP2_HUMAN	67 kDa	0	0	3	20	0	1	0	0	0.0833333
1367	Guanylate-binding protein 4 OS=Homo sapiens GN=GBP4 PE=2 SV=2	GBP4_HUMAN	73 kDa	0	0	0	12	0	0	0	0	0.0769231

## Sheet: Average enriched proteins
		Enrichment scores
#	Protein	Replicate 1	Replicate 2	Average
1	E3 ubiquitin-protein ligase RNF213 OS=Homo sapiens GN=RNF213 PE=1 SV=1	223.5	483	353.25
2	Desmoplakin OS=Homo sapiens GN=DSP PE=1 SV=3	223	4.91176	113.956
3	TNF receptor-associated factor 2, isoform CRA_a OS=Homo sapiens GN=TRAF2 PE=4 SV=1	66	63	64.5
4	Serine/threonine-protein kinase TBK1 OS=Homo sapiens GN=TBK1 PE=1 SV=1	62	18	40
5	E3 ubiquitin-protein ligase RNF31 OS=Homo sapiens GN=RNF31 PE=1 SV=1	46	32	39
6	Heterogeneous nuclear ribonucleoprotein M OS=Homo sapiens GN=HNRNPM PE=1 SV=3	44	1.46	22.73
7	Plakophilin-3 OS=Homo sapiens GN=PKP3 PE=1 SV=1	27	12.5	19.75
8	PDDC1 protein OS=Homo sapiens GN=PDDC1 PE=2 SV=1	18	18	18
9	Ensconsin OS=Homo sapiens GN=MAP7 PE=1 SV=1	25	8.5	16.75
10	SH3-domain GRB2-like endophilin B2, isoform CRA_a OS=Homo sapiens GN=SH3GLB2 PE=4 SV=1	9	24	16.5
11	RanBP-type and C3HC4-type zinc finger-containing protein 1 OS=Homo sapiens GN=RBCK1 PE=1 SV=2	22	7	14.5
12	TRAF family member-associated NF-kappa-B activator OS=Homo sapiens GN=TANK PE=1 SV=2	18	9	13.5
13	ASF1 anti-silencing function 1 homolog B (S. cerevisiae), isoform CRA_a OS=Homo sapiens GN=ASF1B PE=4 SV=1	22	5	13.5
14	Protein FAM83A OS=Homo sapiens GN=FAM83A PE=1 SV=1	13	12	12.5
15	Tripartite motif-containing protein 47 OS=Homo sapiens GN=TRIM47 PE=1 SV=2	16	9	12.5
16	Protein FAM83B OS=Homo sapiens GN=FAM83B PE=1 SV=1	23	1.5	12.25
17	Tripartite motif-containing 29, isoform CRA_a OS=Homo sapiens GN=TRIM29 PE=4 SV=1	21	3	12
18	SNW domain-containing protein 1 OS=Homo sapiens GN=SNW1 PE=1 SV=1	18	1.42857	9.71429
19	Heterogeneous nuclear ribonucleoprotein U OS=Homo sapiens GN=HNRNPU PE=1 SV=6	16	1.05882	8.52941
20	Ribonucleoprotein PTB-binding 1 OS=Homo sapiens GN=RAVER1 PE=1 SV=1	15	1.5	8.25
21	Long-chain-fatty-acid--CoA ligase 4 OS=Homo sapiens GN=ACSL4 PE=1 SV=2	13	3.07692	8.03846
22	E3 ubiquitin/ISG15 ligase TRIM25 OS=Homo sapiens GN=TRIM25 PE=1 SV=2	8	8	8
23	E3 ubiquitin-protein ligase DTX3L OS=Homo sapiens GN=DTX3L PE=1 SV=1	12	4	8
24	Cell cycle and apoptosis regulator protein 2 OS=Homo sapiens GN=CCAR2 PE=1 SV=2	12	3.75	7.875
25	ClpX caseinolytic peptidase X homolog (E. coli), isoform CRA_a OS=Homo sapiens GN=CLPX PE=4 SV=1	9	4	6.5
26	Zinc finger CCCH-type antiviral protein 1 OS=Homo sapiens GN=ZC3HAV1 PE=1 SV=3	11	1.45455	6.22727
27	RNA-binding protein 14 OS=Homo sapiens GN=RBM14 PE=1 SV=2	11	1.38889	6.19444
28	Signal recognition particle receptor beta subunit OS=Homo sapiens GN=SRPRB PE=2 SV=1	10	1.44444	5.72222
29	Heat shock protein beta-1 OS=Homo sapiens GN=HSPB1 PE=1 SV=2	10	1.25	5.625
30	Poly [ADP-ribose] polymerase 9 OS=Homo sapiens GN=PARP9 PE=1 SV=2	5	6	5.5
31	Transcription intermediary factor 1-beta OS=Homo sapiens GN=TRIM28 PE=1 SV=5	9	1.14286	5.07143
32	Heterogeneous nuclear ribonucleoprotein H OS=Homo sapiens GN=HNRNPH1 PE=1 SV=1	9	1.06452	5.03226
33	Ras homolog gene family, member A, isoform CRA_a OS=Homo sapiens GN=RHOA PE=3 SV=1	9	1.05556	5.02778
34	Cytosolic phospholipase A2 OS=Homo sapiens GN=PLA2G4A PE=1 SV=2	5	5	5
35	Replication factor C (Activator 1) 3, 38kDa, isoform CRA_a OS=Homo sapiens GN=RFC3 PE=4 SV=1	6	3.5	4.75
36	Vesicle amine transport protein 1 homolog (T californica), isoform CRA_a OS=Homo sapiens GN=VAT1 PE=4 SV=1	8	1.125	4.5625
37	Interleukin enhancer binding factor 3, 90kDa, isoform CRA_d OS=Homo sapiens GN=ILF3 PE=4 SV=1	8	1.10526	4.55263
38	Clathrin heavy chain OS=Homo sapiens GN=CLTC PE=1 SV=1	8	1.10345	4.55172
39	HCG40889, isoform CRA_b OS=Homo sapiens GN=hCG_40889 PE=4 SV=1	4	5	4.5
40	Nucleolin, isoform CRA_b OS=Homo sapiens GN=NCL PE=4 SV=1	7.75	1.10417	4.42708
41	Perilipin-3 OS=Homo sapiens GN=PLIN3 PE=1 SV=3	5	3.44444	4.22222
42	Mannosyl-oligosaccharide glucosidase OS=Homo sapiens GN=MOGS PE=1 SV=5	7	1.25	4.125
43	Cysteinyl-tRNA synthetase, isoform CRA_a OS=Homo sapiens GN=CARS PE=3 SV=1	7	1.14286	4.07143
44	Dolichyl-diphosphooligosaccharide--protein glycosyltransferase subunit 2 OS=Homo sapiens GN=RPN2 PE=1 SV=3	7	1.11765	4.05882
45	Translocase of inner mitochondrial membrane 44 homolog (Fragment) OS=Homo sapiens PE=2 SV=1	3	5	4
46	YTH domain-containing family protein 2 OS=Homo sapiens GN=YTHDF2 PE=1 SV=1	4	4	4
47	Phosphatidylglycerophosphatase and protein-tyrosine phosphatase 1 OS=Homo sapiens GN=PTPMT1 PE=1 SV=1	5	3	4
48	Ras-related protein Rab-7a OS=Homo sapiens GN=RAB7A PE=1 SV=1	6.5	1.27778	3.88889
49	Ras-related protein Ral-A OS=Homo sapiens GN=RALA PE=1 SV=1	6	1.45455	3.72727
50	60S ribosomal protein L35 OS=Homo sapiens GN=RPL35 PE=1 SV=2	6	1.33333	3.66667
51	NADH dehydrogenase [ubiquinone] 1 alpha subcomplex subunit 8 OS=Homo sapiens GN=NDUFA8 PE=1 SV=3	6	1.22222	3.61111
52	Cytochrome c oxidase subunit 5A, mitochondrial OS=Homo sapiens GN=COX5A PE=1 SV=2	6	1.2	3.6
53	60S ribosomal protein L31 OS=Homo sapiens GN=RPL31 PE=1 SV=1	6	1.125	3.5625
54	40S ribosomal protein S17-like OS=Homo sapiens GN=RPS17L PE=1 SV=1	6	1.11111	3.55556
55	Proteasome (Prosome, macropain) activator subunit 3 (PA28 gamma Ki), isoform CRA_a OS=Homo sapiens GN=PSME3 PE=4 SV=1	5	2	3.5
56	Pinin OS=Homo sapiens GN=PNN PE=1 SV=4	5	2	3.5
57	Baculoviral IAP repeat-containing protein 3 OS=Homo sapiens GN=BIRC3 PE=1 SV=2	2.5	4	3.25
58	Protein FAM162A OS=Homo sapiens GN=FAM162A PE=1 SV=2	5	1.5	3.25
59	Very-long-chain enoyl-CoA reductase OS=Homo sapiens GN=TECR PE=1 SV=1	5.33333	1.125	3.22917
60	Sideroflexin-1 OS=Homo sapiens GN=SFXN1 PE=1 SV=4	5	1.45455	3.22727
61	Exportin-2 OS=Homo sapiens GN=CSE1L PE=1 SV=3	5	1.37143	3.18571
62	Oxidoreductase HTATIP2 OS=Homo sapiens GN=HTATIP2 PE=1 SV=1	4	2.33333	3.16667
63	Serpin peptidase inhibitor, clade H (Heat shock protein 47), member 1, (Collagen binding protein 1), isoform CRA_a OS=Homo sapiens GN=SERPINH1 PE=3 SV=1	3.8	2.5	3.15
64	Transferrin receptor protein 1 OS=Homo sapiens GN=TFRC PE=1 SV=2	5.1	1.19149	3.14574
65	Bifunctional glutamate/proline--tRNA ligase OS=Homo sapiens GN=EPRS PE=1 SV=5	5	1.25	3.125
66	Acyl-CoA synthetase long-chain family member 3, isoform CRA_a OS=Homo sapiens GN=ACSL3 PE=4 SV=1	5	1.16667	3.08333
67	MHC class I antigen OS=Homo sapiens GN=HLA-A PE=3 SV=1	5	1.16	3.08
68	Ribosomal protein L19 OS=Homo sapiens GN=RPL19 PE=1 SV=1	5	1.14286	3.07143
69	HCG1991735, isoform CRA_a OS=Homo sapiens GN=hCG_1991735 PE=4 SV=1	4.88889	1.2	3.04444
70	Autoantigen La (Fragment) OS=Homo sapiens GN=SSB PE=2 SV=1	3	3	3
71	Methionine--tRNA ligase, cytoplasmic OS=Homo sapiens GN=MARS PE=1 SV=2	4	1.85714	2.92857
72	ATP-dependent RNA helicase DHX36 OS=Homo sapiens GN=DHX36 PE=1 SV=2	4	1.8	2.9
73	Epididymis luminal protein 113 OS=Homo sapiens GN=HEL113 PE=2 SV=1	4.66667	1.02273	2.8447
74	DnaJ homolog subfamily C member 10 OS=Homo sapiens GN=DNAJC10 PE=1 SV=2	4	1.66667	2.83333
75	Plasma membrane citrate carrier OS=Homo sapiens GN=SLC25A1 PE=2 SV=1	4	1.4	2.7
76	D-3-phosphoglycerate dehydrogenase OS=Homo sapiens GN=PHGDH PE=1 SV=4	4.33333	1.04545	2.68939
77	14-3-3 protein theta OS=Homo sapiens GN=YWHAQ PE=1 SV=1	4	1.3	2.65
78	Cytochrome c oxidase subunit 4 isoform 1, mitochondrial OS=Homo sapiens GN=COX4I1 PE=1 SV=1	4	1.25	2.625
79	MHC class I antigen (Fragment) OS=Homo sapiens GN=HLA-B PE=3 SV=1	4	1.25	2.625
80	Cold shock domain protein A, isoform CRA_a OS=Homo sapiens GN=CSDA PE=4 SV=1	4	1.25	2.625
81	NADH dehydrogenase [ubiquinone] iron-sulfur protein 3, mitochondrial OS=Homo sapiens GN=NDUFS3 PE=1 SV=1	4	1.2	2.6
82	Lysosomal-associated membrane protein 1, isoform CRA_a OS=Homo sapiens GN=LAMP1 PE=4 SV=1	4	1.2	2.6
83	Heterogeneous nuclear ribonucleoprotein F, isoform CRA_a OS=Homo sapiens GN=HNRPF PE=4 SV=1	4	1.14286	2.57143
84	Myoferlin OS=Homo sapiens GN=MYOF PE=1 SV=1	4	1.1	2.55
85	L-lactate dehydrogenase A chain OS=Homo sapiens GN=LDHA PE=1 SV=2	4	1.05556	2.52778
86	Ribonucleases P/MRP protein subunit POP1 OS=Homo sapiens GN=POP1 PE=1 SV=2	2	3	2.5
87	Glutamate dehydrogenase OS=Homo sapiens PE=2 SV=1	2	3	2.5
88	DnaJ (Hsp40) homolog, subfamily A, member 2, isoform CRA_a OS=Homo sapiens GN=DNAJA2 PE=3 SV=1	2.6	2.33333	2.46667
89	60S ribosomal protein L36 OS=Homo sapiens GN=RPL36 PE=1 SV=3	3.5	1.375	2.4375
90	ATP synthase subunit d, mitochondrial OS=Homo sapiens GN=ATP5H PE=1 SV=3	3.75	1.04762	2.39881
91	60S ribosomal protein L13 OS=Homo sapiens GN=RPL13 PE=2 SV=1	3.5	1.26667	2.38333
92	MHC class I antigen (Fragment) OS=Homo sapiens GN=HLA-C PE=3 SV=1	3	1.66667	2.33333
93	RAP1B, member of RAS oncogene family, isoform CRA_a OS=Homo sapiens GN=RAP1B PE=4 SV=1	3.33333	1.1875	2.26042
94	Ribosomal protein L38, isoform CRA_a OS=Homo sapiens GN=RPL38 PE=3 SV=1	2.66667	1.83333	2.25
95	Aspartate--tRNA ligase, cytoplasmic OS=Homo sapiens GN=DARS PE=1 SV=2	2.66667	1.8	2.23333
96	Transmembrane emp24 protein transport domain containing 9, isoform CRA_a OS=Homo sapiens GN=TMED9 PE=3 SV=1	3	1.4	2.2
97	Torsin-1A-interacting protein 1 OS=Homo sapiens GN=TOR1AIP1 PE=1 SV=1	3	1.375	2.1875
98	Transmembrane protein 33, isoform CRA_a OS=Homo sapiens GN=TMEM33 PE=4 SV=1	2.33333	2	2.16667
99	RAB14, member RAS oncogene family, isoform CRA_a OS=Homo sapiens GN=RAB14 PE=3 SV=1	3	1.26667	2.13333
100	40S ribosomal protein S3a OS=Homo sapiens GN=RPS3A PE=2 SV=1	3	1.2	2.1
101	Microtubule-associated protein OS=Homo sapiens GN=MAP4 PE=1 SV=1	3	1.2	2.1
102	Vesicular integral-membrane protein VIP36 OS=Homo sapiens GN=LMAN2 PE=1 SV=1	3	1.14286	2.07143
103	Stomatin-like protein 2, mitochondrial OS=Homo sapiens GN=STOML2 PE=1 SV=1	3	1.13636	2.06818
104	Serine/threonine-protein phosphatase PGAM5, mitochondrial OS=Homo sapiens GN=PGAM5 PE=1 SV=2	3	1.11111	2.05556
105	Voltage-dependent anion-selective channel protein 3 OS=Homo sapiens GN=VDAC3 PE=1 SV=1	3	1.08333	2.04167
106	Atlastin-3 OS=Homo sapiens GN=ATL3 PE=1 SV=1	3	1.07692	2.03846
107	Similar to AFG3 ATPase family gene 3-like 2 (Yeast) (Fragment) OS=Homo sapiens PE=2 SV=1	3	1.07143	2.03571
108	Laminin subunit beta-3 OS=Homo sapiens GN=LAMB3 PE=1 SV=1	2	2	2
109	HCG24487, isoform CRA_c OS=Homo sapiens GN=hCG_24487 PE=3 SV=1	2.5	1.5	2
110	ATP-dependent RNA helicase DDX1 OS=Homo sapiens GN=DDX1 PE=2 SV=1	2.75	1.16667	1.95833
111	NADH dehydrogenase [ubiquinone] iron-sulfur protein 2, mitochondrial OS=Homo sapiens GN=NDUFS2 PE=1 SV=2	2	1.85714	1.92857
112	DnaJ homolog subfamily A member 1 OS=Homo sapiens GN=DNAJA1 PE=1 SV=2	1.83333	2	1.91667
113	Glutathione S-transferase Mu 4 OS=Homo sapiens GN=GSTM4 PE=1 SV=1	2.28571	1.5	1.89286
114	60S ribosomal protein L12 OS=Homo sapiens GN=RPL12 PE=1 SV=1	2.66667	1.11765	1.89216
115	Very-long-chain (3R)-3-hydroxyacyl-CoA dehydratase 3 OS=Homo sapiens GN=HACD3 PE=1 SV=2	2.6	1.16667	1.88333
116	40S ribosomal protein S7 OS=Homo sapiens GN=RPS7 PE=1 SV=1	2.66667	1.09524	1.88095
117	BAG family molecular chaperone regulator 2 OS=Homo sapiens GN=BAG2 PE=1 SV=1	2	1.71429	1.85714
118	MHC class I antigen (Fragment) OS=Homo sapiens GN=HLA-C PE=3 SV=1	2	1.66667	1.83333
119	MHC class I antigen (Fragment) OS=Homo sapiens GN=HLA-C PE=3 SV=1	2	1.66667	1.83333
120	MHC class I antigen (Fragment) OS=Homo sapiens GN=HLA-C PE=3 SV=1	2	1.66667	1.83333
121	LanC lantibiotic synthetase component C-like 1 (Bacterial), isoform CRA_b OS=Homo sapiens GN=LANCL1 PE=4 SV=1	2.16667	1.375	1.77083
122	Magnesium transporter protein 1 OS=Homo sapiens GN=MAGT1 PE=1 SV=1	1.5	2	1.75
123	Prohibitin-2 OS=Homo sapiens GN=PHB2 PE=1 SV=2	2.28571	1.13158	1.70865
124	40S ribosomal protein S11 OS=Homo sapiens GN=RPS11 PE=1 SV=3	2	1.41667	1.70833
125	DDB1- and CUL4-associated factor 11 OS=Homo sapiens GN=DCAF11 PE=1 SV=1	1.83333	1.5	1.66667
126	60S ribosomal protein L4 OS=Homo sapiens GN=RPL4 PE=1 SV=5	2.25	1.07692	1.66346
127	Translocase of inner mitochondrial membrane 50 homolog (Yeast), isoform CRA_b OS=Homo sapiens GN=TIMM50 PE=4 SV=1	2	1.3	1.65
128	Putative RNA-binding protein Luc7-like 2 OS=Homo sapiens GN=LUC7L2 PE=1 SV=2	2.14286	1.11765	1.63025
129	Signal recognition particle 9 protein OS=Homo sapiens GN=SRP9 PE=1 SV=2	1.5	1.75	1.625
130	MHC class I antigen (Fragment) OS=Homo sapiens GN=HLA-B PE=3 SV=1	2	1.25	1.625
131	Full-length cDNA 5-PRIME end of clone CS0DF013YM24 of Fetal brain of Homo sapiens (Human) variant (Fragment) OS=Homo sapiens PE=2 SV=1	2	1.22222	1.61111
132	Pre-mRNA-splicing factor ATP-dependent RNA helicase DHX15 OS=Homo sapiens GN=DHX15 PE=1 SV=2	2	1.19048	1.59524
133	LIM domain only protein 7 OS=Homo sapiens GN=LMO7 PE=1 SV=1	2	1.18421	1.59211
134	Myosin light polypeptide 6 OS=Homo sapiens GN=MYL6 PE=1 SV=1	2	1.18182	1.59091
135	Mitochondrial glutamate carrier 1 OS=Homo sapiens GN=SLC25A22 PE=1 SV=1	1.5	1.66667	1.58333
136	ATP synthase subunit O, mitochondrial OS=Homo sapiens GN=ATP5O PE=1 SV=1	2	1.16667	1.58333
137	60S ribosomal protein L7a OS=Homo sapiens GN=RPL7A PE=1 SV=2	2	1.16	1.58
138	Leucine-rich repeat-containing protein 59 OS=Homo sapiens GN=LRRC59 PE=1 SV=1	2	1.09524	1.54762
139	Ribosomal protein L7, isoform CRA_a OS=Homo sapiens GN=RPL7 PE=3 SV=1	2	1.07143	1.53571
140	Disks large homolog 5 OS=Homo sapiens GN=DLG5 PE=1 SV=4	1.66667	1.25	1.45833
141	Heparin-binding protein HBp15 OS=Homo sapiens PE=2 SV=1	1.75	1.13333	1.44167
142	RAB8A, member RAS oncogene family, isoform CRA_a OS=Homo sapiens GN=RAB8A PE=3 SV=1	1.75	1.125	1.4375
143	Splicing factor arginine/serine-rich 3 OS=Homo sapiens GN=SFRS3 PE=2 SV=1	1.66667	1.16667	1.41667
144	60S ribosomal protein L10a OS=Homo sapiens GN=RPL10A PE=1 SV=2	1.66667	1.11765	1.39216
145	tRNA-splicing ligase RtcB homolog OS=Homo sapiens GN=RTCB PE=1 SV=1	1.61538	1.16667	1.39103
146	40S ribosomal protein S13 OS=Homo sapiens GN=RPS13 PE=1 SV=2	1.2	1.55556	1.37778
147	HCG1994130, isoform CRA_a OS=Homo sapiens GN=hCG_1994130 PE=2 SV=1	1.5	1.21429	1.35714
148	Lectin, mannose-binding, 1, isoform CRA_b OS=Homo sapiens GN=LMAN1 PE=4 SV=1	1.5	1.16667	1.33333
149	40S ribosomal protein S20 OS=Homo sapiens GN=RPS20 PE=1 SV=1	1.4	1.2	1.3
150	Neuroblast differentiation-associated protein AHNAK OS=Homo sapiens GN=AHNAK PE=1 SV=2	1.5	1.05759	1.2788
151	Ras-related protein Rab-10 OS=Homo sapiens GN=RAB10 PE=1 SV=1	1.4	1.08333	1.24167
152	Tubulin alpha-1B chain OS=Homo sapiens GN=TUBA1B PE=1 SV=1	1.35484	1.0303	1.19257
153	40S ribosomal protein S3 OS=Homo sapiens GN=RPS3 PE=1 SV=2	1.08333	1.24242	1.16288
154	Beta 5-tubulin OS=Homo sapiens GN=TUBB PE=1 SV=1	1.11364	1.10714	1.11039
155	Integrin beta-1 OS=Homo sapiens GN=ITGB1 PE=1 SV=2	1.14286	1.06452	1.10369
156	Elongation factor 1-gamma OS=Homo sapiens GN=EEF1G PE=1 SV=3	1.02727	1.05556	1.04141
