# Supplementary material for: Shigella flexneri evades LPS ubiquitylation through IpaH1.4-mediated degradation of RNF213
Source: Nat Struct Mol Biol. 2025 Apr 9;32(9):1741–51. doi: 10.1038/s41594-025-01530-8 (PMC12440826; doi:10.1038/s41594-025-01530-8)
Supplement: Supplementary file 4 — Statistical source data. [file 41594_2025_1530_MOESM4_ESM.xlsx]

## Sheet: Figure1C
	positive	total	positive	total	positive	total	positive	total	positive	total	positive	total	average fraction	standard deviation
FK2 on Salmonella	72	128	68	108									0.596065	0.0474678
FK2 on Shigella	0	140	0	120									0	0
RNF213 on Salmonella	63	102	78	122									0.628496	0.0153422
RNF213 on Shigella	0	138	0	121									0	0
RNF213 on Salmonella (in Shigella infected cells)	1	45	0	36	0	71	0	61	0	59	0	79	0.0037037	0.00907218
FK2 on Salmonella (in Shigella infected cells)	0	61	0	54	0	73	0	80	0	74	0	61	0	0
