# Supplementary material for: Shigella flexneri evades LPS ubiquitylation through IpaH1.4-mediated degradation of RNF213
Source: Nat Struct Mol Biol. 2025 Apr 9;32(9):1741–51. doi: 10.1038/s41594-025-01530-8 (PMC12440826; doi:10.1038/s41594-025-01530-8)
Supplement: Supplementary file 5 — Statistical source data. [file 41594_2025_1530_MOESM5_ESM.xlsx]

## Sheet: Figure3A
Experiment 1	% of Shigella infected cells with degraded GFP-RNF213			Average
Condition	Replicate 1	Replicate 2		Experiment 1
DMSO	19.0726	19.8056		19.4391
Carfilzomib	8.93617	12.7015		10.4496
BafA1	19.4982	22.619		21.0586
Experiment 2	% of Shigella infected cells with degraded GFP-RNF213
Condition	Replicate 1	Replicate 2		Experiment 2
DMSO	36.4048	36.0269		36.2159
Carfilzomib	15.8209	16.7442		16.2825
BafA1	35.7692	37.5712		36.6702
Experiment 3	% of Shigella infected cells with degraded GFP-RNF213
Condition	Replicate 1	Replicate 2	Replicate 3	Experiment 3
DMSO	24.3	24	23.7	24
Carfilzomib	10.9	9.7	9.5	10.0333
BafA1	28.6	28.8	24.3	27.2333
Experiment 4	% of Shigella infected cells with degraded GFP-RNF213
Condition	Replicate 1	Replicate 2	Replicate 3	Experiment 4
DMSO	29.8	31.2	29.8	30.2667
Carfilzomib	17.1	18.6	19.5	18.4
BafA1	30.5	31.7	30.7	30.9667

## Sheet: Figure3C
	Shigella WT				Shigella ΔmxiE				Shigella ΔipaH1.4				Shigella ΔipaH2.5				Shigella ΔipaH9.8
	replicate 1	replicate 2	replicate 3	replicate 4	replicate 1	replicate 2	replicate 3	replicate 4	replicate 1	replicate 2	replicate 3	replicate 4	replicate 1	replicate 2	replicate 3	replicate 4	replicate 1	replicate 2	replicate 3	replicate 4
FK2, 4hr (% coated)	12	14.5455	10.7143		66.9903	68.1818	69.1667		60	53.211	65.7658		11.215	15.7025	26.6187		9	10	6.3636
RNF213, 4hr (% coated)	14.6552	12.987	10.7527	7.4074	51.7241	60.9756	47.7419	75.7813	62.7273	47.0085	32.1678	95.082	12.3894	9	7.767	4.9296	13.7615	11.5385	14.7727

## Sheet: Figure3E
Fold replication of the indicated strains of S. flexneri in wild type and RNF213 KO Hela cells.
		RNF213 WT, Shig WT						RNF213 KO, Shig WT						RNF213 WT, Shig dIpaH 1.4						RNF213 KO, Shig dIpaH 1.4
Total CFU/well	1 h	10200	10600	15300	10600	14900	14400	11500	9100	9400	8000	8600	6100	10700	10800	12100	11400	13700	14000	10700	8500	10700	9800	8300	8200
	3 h	128000	127000	124000	140000	103000	112000	73000	91000	106000	81000	87000	95000	115000	121000	125000	144000	118000	144000	98000	87000	121000	91000	76000	123000
	5 h	128000	160000	129000	154000	102000	115000	65000	66000	70000	94000	45000	53000	116000	93000	98000	111000	140000	137000	53000	60000	78000	70000		73000
		RNF213 WT, Shig WT						RNF213 KO, Shig WT						RNF213 WT, Shig dIpaH 1.4						RNF213 KO, Shig dIpaH 1.4
Normalised CFU/well	1 h	0.81	0.84	1.21	0.84	1.18	1.14	1.31	1.04	1.07	0.91	0.98	0.69	0.88	0.89	1	0.94	1.13	1.16	1.14	0.91	1.14	1.05	0.89	0.88
	3 h	10.11	10.03	9.79	11.05	8.13	8.84	8.31	10.36	12.07	9.22	9.91	10.82	9.49	9.99	10.32	11.88	9.74	11.88	10.46	9.29	12.92	9.72	8.11	13.13
	5 h	10.11	12.63	10.18	12.16	8.05	9.08	7.4	7.51	7.97	10.7	5.12	6.03	9.57	7.68	8.09	9.16	11.55	11.31	5.66	6.41	8.33	7.47		7.79

## Sheet: Figure3F
	Fold spread of Shigella in RNF213 WT or KO HeLa cells
	Experiment 1
			% infected at 1h			% infected at 5h				Infected at 1h	infected at 5h		Fold spread
	HeLa RNF213	Bacteria	Replicate 1	Replicate 2	Replicate 3	Replicate 1	Replicate 2	Replicate 3		Average	Average		5h/1h
	WT	WT	3.75	4.21		14.7	12.5			3.98	13.6		3.41709
	WT	dIpaH1.4	4.26	3.88		11.5	12.3			4.07	11.9		2.92383
	KO	WT	3.36	3.51		11.5	10.8			3.435	11.15		3.246
	KO	dIpaH1.4	3.52	3.38		11.3	11.1			3.45	11.2		3.24638
	Experiment 2
			% infected at 1h			% infected at 5h				Infected at 1h	infected at 5h
	HeLa RNF213	Bacteria	Replicate 1	Replicate 2	Replicate 3	Replicate 1	Replicate 2	Replicate 3		Average	Average
	WT	WT	3.51	3.08	3.3	12.3	10.9	11.7		3.29667	11.6333		3.52882
	WT	dIpaH1.4	3.62	4.21	4.53	12.8	13.2	11.2		4.12	12.4		3.00971
	KO	WT	3.81	3.66	3.71	14.4	11.8	9.82		3.72667	12.0067		3.22182
	KO	dIpaH1.4	4.66	5.35	5.07	17.8	17.8	17.8		5.02667	17.8		3.54111
	Experiment 3
			% infected at 1h			% infected at 5h				Infected at 1h	infected at 5h
	HeLa RNF213	Bacteria	Replicate 1	Replicate 2	Replicate 3	Replicate 1	Replicate 2	Replicate 3		Average	Average
	WT	WT	3.15	3.33	3.7	10.7	12.8	11.3		3.39333	11.6		3.41847
	WT	dIpaH1.4	3.72	3.66	4.03	18.1	14.9	15.2		3.80333	16.0667		4.22436
	KO	WT	2.54	2.43	2.39	8.39	7.83	7.27		2.45333	7.83		3.19158
	KO	dIpaH1.4	3.06	2.91	2.94	11.4	10	10.3		2.97	10.5667		3.5578
