# Supplementary material for: Shigella flexneri evades LPS ubiquitylation through IpaH1.4-mediated degradation of RNF213
Source: Nat Struct Mol Biol. 2025 Apr 9;32(9):1741–51. doi: 10.1038/s41594-025-01530-8 (PMC12440826; doi:10.1038/s41594-025-01530-8)
Supplement: Supplementary file 6 — Statistical source data. [file 41594_2025_1530_MOESM6_ESM.xlsx]

## Sheet: Figure 4G
Experiment 1	% of Shigella infected cells with degraded GFP-RNF213			Average
Condition	Replicate 1	Replicate 2		Experiment 1
RNF213 WT / Shigella WT	33.9	31		32.5
RNF213 WT / Shigella dIpaH1.4	6	5.7		5.9
RNF213 dRING / Shigella WT	3.9	3.7		3.8
RNF213 dRING / Shigella dIpaH1.4	3.5	3.9		3.7
Experiment 2	% of Shigella infected cells with degraded GFP-RNF213
Condition	Replicate 1	Replicate 2		Experiment 2
RNF213 WT / Shigella WT	20.1	20.5		20.3
RNF213 WT / Shigella dIpaH1.4	3.1	3		3
RNF213 dRING / Shigella WT	3.8	3.2		3.5
RNF213 dRING / Shigella dIpaH1.4	4.2	4.6		4.4
