# Supplementary material for: Shigella flexneri evades LPS ubiquitylation through IpaH1.4-mediated degradation of RNF213
Source: Nat Struct Mol Biol. 2025 Apr 9;32(9):1741–51. doi: 10.1038/s41594-025-01530-8 (PMC12440826; doi:10.1038/s41594-025-01530-8)
Supplement: Supplementary file 8 — Statistical source data. [file 41594_2025_1530_MOESM8_ESM.xlsx]

## Sheet: Extended Data Figure 4B 
Mean %B-530 fluorescence	RNF213 WT			RNF213 KO
Ruby-Shigella	Experiment 1	Experiment 2	Experiment 3	Experiment 1	Experiment 2	Experiment 3
none	254.848	281	270.5	130.909	110.5	130
WT (all)	226.515	204.5	210	134.545	117	139.5
deltaIpaH1.4 (all)	255.606	244	260	137.576	118	131.5
deltaIpaH2.5 (all)	200.152	202	218.5	138.03	112	130.5
deltaIpaH1.4/2.5 (all)	258.182	254	271	137.576	114.5	125.5
WT (high)	171.061	162.5	174.5	136.212	119.5	143
deltaIpaH1.4 (high)	229.697	219.5	231	139.242	121	133.5
deltaIpaH2.5 (high)	156.515	161.5	177.5	139.848	113.5	133.5
deltaIpaH1.4/2.5 (high)	245.758	234	250.5	138.636	117.5	128.5
