# Supplementary material for: Shigella flexneri evades LPS ubiquitylation through IpaH1.4-mediated degradation of RNF213
Source: Nat Struct Mol Biol. 2025 Apr 9;32(9):1741–51. doi: 10.1038/s41594-025-01530-8 (PMC12440826; doi:10.1038/s41594-025-01530-8)
Supplement: Supplementary file 9 — Statistical source data. [file 41594_2025_1530_MOESM9_ESM.xlsx]

## Sheet: Extended Data Figure 5a
RNA	S. flexneri strain	Experiment 1	Experiment 2	Mean	Standard deviation
IpaH1.4	WT	12258.6	12635.1	12446.8	266.219
IpaH1.4	ΔipaH1.4	10.3761	0	5.18803	7.33698
IpaH1.4	ΔipaH2.5	16378.4	10340.5	13359.5	4269.45
IpaH2.5	WT	88773.2	40317.9	64545.5	34263.1
IpaH2.5	ΔipaH1.4	80617.3	47020.1	63818.7	23756.8
IpaH2.5	ΔipaH2.5	241.781	38.1638	139.972	143.979
