# Supplementary material for: Shigella flexneri evades LPS ubiquitylation through IpaH1.4-mediated degradation of RNF213
Source: Nat Struct Mol Biol. 2025 Apr 9;32(9):1741–51. doi: 10.1038/s41594-025-01530-8 (PMC12440826; doi:10.1038/s41594-025-01530-8)
Supplement: Supplementary file 10 — Statistical source data. [file 41594_2025_1530_MOESM10_ESM.xlsx]

## Sheet: Extended Data Figure 9B
Specimen	Complemented with allelle	Low GFP-RNF213, infected	High GFP-RNF213, infected	total infected	% low GFP-RNF213 in infected
Specimen_001_1 gfpRNF213 shig d1_4 KB653_4.fcs	R215A/V217E	3.51	11.6	15.11	23.2296
Specimen_001_2 gfpRNF213 shig d1_4 KB653_5.fcs	R215A/V217E	4.27	15	19.27	22.1588
Specimen_001_4 gfpRNF213 shig d1_4 KB653_7.fcs	R215A/V217E	3.39	14	17.39	19.494
Specimen_001_14 gfpRNF213 shig d1_4 KB654_5.fcs	F238D	4.9	14.6	19.5	25.1282
Specimen_001_16 gfpRNF213 shig d1_4 KB654_6.fcs	F238D	3.81	10.5	14.31	26.6247
Specimen_001_17 gfpRNF213 shig d1_4 KB654_8.fcs	F238D	3.49	15.6	19.09	18.2818
Specimen_001_26 gfpRNF213 shig d1_4.fcs		5.54	32.7	38.24	14.4874
Specimen_001_25 gfpRNF213 shig wt.fcs		18.8	26.5	45.3	41.5011
Specimen_001_27 gfpRNF213 shig d1_4 KB647.fcs	WT	12.5	22.1	34.6	36.1272
Specimen_001_28 gfpRNF213 shig d1_4 KB652.fcs	C368A	3.19	16.8	19.99	15.958
Specimen_001_29 gfpRNF213 -dox.fcs		0.72	0.013	0.733	98.2265
Specimen_001_30 gfpRNF213 +dox.fcs		0.043	0.28	0.323	13.3127
